# Supplementary material for: Comparative Metabolomics to Unravel the Biochemical Mechanism Associated with Rancidity in Pearl Millet (Pennisetum glaucum L.)
Source: Int J Mol Sci. 2024 Oct 29;25(21):11583. doi: 10.3390/ijms252111583 (PMC11547105; doi:10.3390/ijms252111583)
Supplement: Supplementary file 1 [file ijms-25-11583-s001.zip]

Archive with 3 entries (2 files):
- IJMS_supplementary/
- IJMS_supplementary/Supplementary Tables1-10-Final.xlsx
- IJMS_supplementary/Updated_SFigures_Meta.pptx
