# Supplementary material for: Comparative Metabolomics to Unravel the Biochemical Mechanism Associated with Rancidity in Pearl Millet (Pennisetum glaucum L.)
Source: Int J Mol Sci. 2024 Oct 29;25(21):11583. doi: 10.3390/ijms252111583 (PMC11547105; doi:10.3390/ijms252111583)
Supplement: Supplementary file 1 [file ijms-25-11583-s001.zip › IJMS_supplementary/Supplementary Tables1-10-Final.xlsx]

## Sheet: Table S1
Table S1. Differentially accumulated significant metabolites were identified in pearl millet genotypes at 0 days of accelerated aging.
Classification	Total number of metabolites	Total number of Significant metabolites	Significant metabolite ID	Significant Metabolite Name	Pathway involved	Mean value of High rancid lines	Mean value of low rancid lines	Mean value of medium rancid lines
Fatty acids	423	24	C04577	15-OxoETE	Eicosanoids; hydroperoxyeicosatetraenoic acid	494.115	1548.74	19375.1
			LMFA01030987	5-Acetamidovalerate	FA and conjugates; unsaturated FA	48212.3	246922	245372
			LMFA01030920	(2E)-tetracos-2-enoic acid	FA and conjugates; unsaturated FA	2702.98	5350.23	9294.63
			LMFA01030132	13,16-docosadienoic acid	FA and conjugates; unsaturated FA	8928.61	22839.7	35771.1
			LMFA01050488	3,4-dihydroxy-4-methylhexadecanoic acid	FA and conjugates;hydroxy fatty acid	7681.79	648.016	1284
			LMFA01050217	15-hydroxy-pentacosanoic acid	FA and conjugates;hydroxy fatty acid	1121.32	3588.27	6112.17
			LMFA01090035	18-fluoro-oleic acid	FA and conjugates; halogenated fatty acid	3863.54	9687.75	33973.6
			LMFA01090036	18-fluoro-9E-octadecenoic acid	FA and conjugates; halogenated fatty acid	3717.56	9325.42	33871.8
			LMFA01090047	10-fluoro-capric acid	FA and conjugates; halogenated fatty acid	12118.6	34710.4	31387
			LMFA01010020	Arachidic acid	FA and conjugates; striaght chain FA	8713.33	22161.1	34886.3
			LMFA01020048	2,14-dimethyl-octadecanoic acid	FA and conjugates; branched chain FA	8713.33	22161.1	43560.7
			LMFA01020334	Mycolipanolic acid (C27)	FA and conjugates; branched chain FA	1325.42	7762.15	9123.04
			LMFA12000282	2-methyl-7R,8S-Epoxy-octadecane	fatty acyl; oxygenated Hydrocarbon	22519.8	113306	127013
			LMFA11000525	8,11-Nonadecadiene	fatty acyl; HC	19102.2	100835	111744
			LMFA11000339	2-Methyl-(Z)-7-octadecene	fatty acyl; HC	3830.81	9312.84	10015.9
			LMFA11000166	3Z,6Z,9Z-Nonadecatriene	fatty acyl; HC	18021.7	62875	47435.4
			LMFA05000069	iso-1,2-heptadecanediol	Fatty alcohols	1857.13	6748.36	9639.98
			LMFA07011030	Undecanoylcholine	fatty ester; wax monoester	2262.71	7201.38	9945.07
			LMFA07040160	Erectusfuranone B	fatty ester; lactones	9304.6	25895.6	52977.5
			LMFA08040010	Anandamide (20:1, n-9)	fatty amide; Nacyl ethanolamine	2784.32	9438.75	10791.3
			LMFA08020371	Undeca-2E,4E-dien-8,10-diynoic acid isopentylamide	fatty amide; Nacyl amine	17074.1	409.98	1686.81
			LMFA08020323	Isobungeanool	fatty amide; Nacyl amine	2310.19	238.794	447.792
			LMFA08020296	N-(3S,4S-methylene-decanoyl) histidine	fatty amide; Nacyl amine	92.2482	191.193	2556.71
			LMFA07070026	(9Z,12Z)-3-hydroxyhexadecadienoylcarnitine	fatty ester; Fatty acyl carnitine	71.31	510.481	4509.43
Glycerophospholipids	317	4	LMGP04010920	PG(14:1(9Z)/14:1(9Z))	14:1,Glycerophosphoglycerols,Diaglycerophosphoglycerols	5124.04	162.762	177.88
			LMGP01011939	PC(20:5(5Z,8Z,11Z,14Z,17Z)/18:3(6Z,9Z,12Z))	20:5,Glycerophosphocholines,Diacylglycerophosphosphocholines	392.755	1638.11	10398.9
			LMGP01011427	PC(15:0/22:1(11Z))	15:0,Glycerophosphocholines,Diacylglycerophosphosphocholines	267.53	1120.7	6936.57
			LMGP15010049	PIM1(19:2(9Z,12Z)/18:1(9Z))	19:2,Glycerophosphoinositoglycans,Diacylglycerophosphoinositoglycans	9077.83	1367.01	628.354
Sphingolipids	139	1	LMSP03010074	SM(d17:1/24:1)	17:1,Phosphosphingolipids,Ceramide phosphocholines(Sphingomyelines)	1006.64	13201.4	18812.7
Glycerolipids	104	Nil
Sterol lipids	97	1	LMST05050021	Anthenoside A	Dteroid conjugates,Other steroid conjugates	4759.55	122.602	125.901
Prenol lipids	89	2	LMPR01070304	trans-beta-damascenone	Isoprenoids,C40 isoprenoids	11989.2	33488.5	31387
			LMPR0104330012	Stelleracin B	Isoprenoids,C20 isoprenoids,Abientane diterpenoids	3761.24	1148.74	271.096
Flavanoids	99	1	LMPK12112390	Isorhamnetin 3-rhamnosyl-(1->6)-[rhamnosyl-(1->2)-(3'''-(E)-p-coumaroylgalactoside]-7-rhamnoside		194.091	710.977	6222.61
Alkaloids	48	2	C09338	Annolobine	Alkaloid biosynthesis pathway	781.167	3364.14	1944.46
			C10151	3-Hydroxystachydrine	Alkaloid biosynthesis pathway	50887	220599	245372
Amino acids	47	3	C03087	5-Acetamidopentanoate	Lysinedegradation	24849.6	70140.9	43000.8
			C03415	N2-Succinyl-L-ornithine	Arginineandprolinemetabolism	2023.73	9194.94	16052.2
			C19929	N(alpha)-Acetyl-L-2,4-diaminobutyrate	Glycine,serineandthreoninemetabolism	1961.74	4556.51	3403.91
Terpenoids	41	Nil
Phenolic compounds	6	Nil
Ascorbate metabolism	3	Nil
Other metabolism	113	3	C20310	N-Hydroxy-L-isoleucine	Biosynthesis of secondary metabolites	4054.46	14640	15375.6
			C02271	Dichloromethane	Chloroalkaneandchloroalkenedegradation	262.444	1609.68	12300.2
			C12832	3,4,6-Trichloro-cis-1,2-dihydroxycyclohexa-3,5-diene	Chlorocyclohexaneandchlorobenzenedegradation	102.64	372.248	4321.31

## Sheet: Table S2
Table S2. Differentially accumulated significant metabolites were identified in pearl millet genotypes at 2 days of accelerated aging.
Classification	Total number of metabolites	Total number of Significant metabolites	Significant metabolite ID	Significant Metabolite Name	Pathway involved	Mean value of High rancid lines	Mean value of low rancid lines	Mean value of medium rancid lines
Fatty acids	273	83	C06762	4-Hydroxy-2-oxohexanoic acid	Fatty Acids and Conjugates, Hydroxy fatty acids	1470.38	22805.9	22843.1
			C17224	2-Oxo-8-methylthiooctanoic acid	Fatty Acids and Conjugates, Oxo fatty acids	11497.3	919.249	7225.09
			C00684	2-Dehydro-3-deoxy-L-arabinonate	Fatty Acids and Conjugates,Hydroxy fatty acids	2244.35	48959.3	66637.3
			C03656	(S)-5-Amino-3-oxohexanoic acid	Fatty Acids and Conjugates,Oxo fatty acids	1385.8	5988.42	7738.15
			LMFA01100052	2,4-diamino-butyric acid	Fatty aids and Conjugates, Amino fatty acids	40315.9	7972.84	9572.78
			LMFA01020227	19-methyl-heneicosanoic acid	Fatty aids and Conjugates, Branched fatty acids	325.833	4150.31	4686.62
			LMFA00000023	14-chlorotetracosane-1,15-disulfate	Fatty aids and Conjugates, Halogenated fatty acids	6832.35	61.7362	68.4594
			LMFA01090047	10-fluoro-capric acid	Fatty aids and Conjugates, Halogenated fatty acids	561.983	11978.9	16685.9
			LMFA01050437	11-Hydroxy-9-tridecenoic acid	Fatty aids and Conjugates, Hydroxy fatty acids	590.271	16775.5	21595.3
			LMFA01080033	7(S)-methoxy-dodedec-4E-enoic acid	Fatty aids and Conjugates, Methoxy fatty acids, Unsaturated fatty acids	590.271	15788.1	22758.5
			LMFA01060168	7-oxo-8-amino-nonanoic acid	Fatty aids and Conjugates, Oxo fatty acids, Amino fatty acids	6429.67	337.078	375.649
			LMFA01060186	7-oxo-11E-Tetradecenoic acid	Fatty aids and Conjugates, Oxo fatty acids, Unsaturated fatty acids.Octadecanoids	290.776	5010.43	6081.9
			LMFA01010020	Arachidic acid	Fatty aids and Conjugates, Straight chain fatty acids	2862.16	89093.7	112486
			LMFA01010037	heptatriacontanoic acid	Fatty aids and Conjugates, Straight chain fatty acids	17242.7	2607.26	1114.11
			LMFA01030761	EPA (d5)	Fatty aids and Conjugates, Unsaturated fatty acids	3513.34	13549.1	13188.5
			LMFA01020233	23-methyl-5Z,9Z-tetracosadienoic acid	Fatty Acids and Conjugates, Branched chain fatty acids, Unsaturated fatty acids	4684.57	178221	188326
			LMFA01020336	Mycolipenic acid (C25)	Fatty Acids and Conjugates, Branched chain fatty acids, Unsaturated fatty acids	2505.74	110874	73139.9
			LMFA01100064	Myristamide	Fatty Acids and Conjugates, Carbocyclic fatty acids,Unsaturated fatty acids,Hydroxy fatty acids	635713	195.717	27559.2
			LMFA01140088	6-[1]-ladderane hexanol	Fatty Acids and Conjugates, Carbocyclic fatty acids,Unsaturated fatty acids,Hydroxy fatty acids	7850.77	2009.47	1930.9
			LMFA01090016	6-bromo-5,9-hexacosadienoic acid	Fatty Acids and Conjugates, Halogenated fatty acids,Unsaturated fatty acids	8532.85	42872.6	95214.6
			LMFA01090017	6-bromo-5E,9Z-hexacosadienoic acid	Fatty Acids and Conjugates, Halogenated fatty acids,Unsaturated fatty acids	10525.3	40318.4	95475.3
			LMFA01090100	6-bromo-docosa-5E,9Z-dienoic acid	Fatty Acids and Conjugates, Halogenated fatty acids,Unsaturated fatty acids	305522	39121.9	76120.8
			LMFA01150047	3-carboxy-4-methyl-5-pentyl-2-furanpropanoic acid	Fatty Acids and Conjugates, Heterocyclic fatty acids, Unsaturated fatty acids,Branched fatty acids	714.581	5984.6	7460.74
			LMFA01010049	Arachidic acid(d3)	Fatty Acids and Conjugates, Straight chain fatty acids	7331.66	268983	315528
			LMFA01030129	10Z,13Z-nonadecadienoic acid	Fatty Acids and Conjugates, Unsaturated fatty acids	8801.71	75160.9	99457.4
			LMFA01030842	34:6(16Z,19Z,22Z,25Z,28Z,31Z)	Fatty Acids and Conjugates, Unsaturated fatty acids	7598.8	97892.3	104032
			LMFA08010007	Arachidonoyl amine	Fatty amides, Primary amides	228992	36004.5	33345
			LMFA08010011	Elaidamide	Fatty ades, Primary amides	2.73679e+06	412358	523441
			LMFA08020079	N-palmitoyl glycine	Fatty amides, N-acyl amines	4556.21	805.003	1165.68
			LMFA08020211	Linoleyl hydroxamic acid	Fatty amides, N-acyl amines	10582.2	1915.16	2541.53
			LMFA08020294	N-octanoyl histidine	Fatty amides, N-acyl amines	5502.97	1455.46	1478.44
			LMFA08020321	Tetrahydrobungeanool	Fatty amides, N-acyl amines	4834.17	912.532	968.475
			LMFA08020323	Isobungeanool	Fatty amides, N-acyl amines	4478.17	306.662	332.004
			LMFA08020367	2E,4E-undecadien-8,10-diynoic acid pideridide	Fatty amides, N-acyl amines	109.884	5614.39	5947.34
			LMFA08020371	Undeca-2E,4E-dien-8,10-diynoic acid isopentylamide	Fatty amides, N-acyl amines	27793.9	987.138	1292.2
			LMFA08020410	nacq#1	Fatty amides, N-acyl amines	10351.5	120906	183440
			LMFA08020130	N-stearoyl glutamine	Fatty amides, N-acyl amines, Fatty acids and Conjugates, Hydroxy fatty acids	444.898	6062.89	6540.28
			LMFA08020188	N-(3-carboxypropanoyl)-N-hydroxyputrescine	Fatty amides, N-acyl amines, Fatty acids and Conjugates, Hydroxy fatty acids	811.887	12575.9	20126.9
			LMFA08020019	N-(1,1-dimethyl-2-hydroxy-ethyl) arachidonoyl amine	Fatty amides, N-acyl amines, Fatty acids and Conjugates, Unsaturated fatty acids	5093.23	19129.6	19824.5
			LMFA08020049	N-(2-fluoro-ethyl)-eicosanoyl amine	Fatty amides, N-acyl amines, Fatty acids and Conjugates, Unsaturated fatty acids	4897.47	47089.7	67796
			LMFA08040050	Erucicoyl-EA	Fatty amides, N-acyl ethanolamines	1488.51	15166.7	13664
			C13831	Dodecanamide	Fatty amides, Primary amides	15379.2	241.973	283.782
			LMFA08030018	N-(9Z-hexadecenoyl)-homoserine lactone	Fatty amides, Fatty acyl homoserine lactones	7811.01	1036.68	2087.69
			LMFA08020029	N-hydroxy arachidonoyl amine	Fatty amides, N-acyl amines , Fatty Acids Acids and Cojugates, Unsaturated fatty acids	20168.9	6116.59	5112.42
			LMFA08040006	Anandamide (18:4, n-3)	Fatty amides, N-acyl ethanolamines	27494.7	4549.68	5295.1
			LMFA08040010	Anandamide (20:1, n-9)	Fatty amides, N-acyl ethanolamines	596.425	15221.5	15118.3
			LMFA08010008	Linoleamide	Fatty amides, Primary amides	38567.3	11245.8	26116.4
			LMFA07010055	Arachidyl stearate	Fatty esters, Wax monoesters	48379.6	6015.57	8387.81
			LMFA07010658	4-Methyl-3-heptyl palmitate	Fatty esters, Wax monoesters, Fatty Acids and Conjugates, Branched fatty acids	242.582	5624.29	3957.45
			LMFA07090154	FAHFA 18:1/32O(FA 32:1)	Fatty esters,Fatty acid estolides	208.752	14936	8711.65
			LMFA07090167	Heterofibrin B3	Fatty esters,Fatty acid estolides	98.8149	4751.97	5566.76
			LMFA07040113	HOHA lactone	Fatty esters,Lactones	286.728	25837	49085.6
			LMFA07010141	Linolenyl linolenate	Fatty esters, Wax monoesters	4734.68	121580	106207
			LMFA07011033	all-trans-retinyl oleate	Fatty esters, Wax monoesters	1169.54	10603	8427.54
			LMFA11000034	2,6E,10E-Trimethyl-2,6,10-dodecatriene	Hydrocarbons	3345.16	1283.09	2542.01
			LMFA11000063	1,3E,6Z,9Z-Nonadecatetraene	Hydrocarbons	1542.84	11079.2	9572.83
			LMFA11000102	8Z-Heptadecene	Hydrocarbons	310.121	10113.3	8577.18
			LMFA11000132	4Z,8Z-Heptadecadiene	Hydrocarbons	3546.04	53184.1	7691.59
			LMFA11000170	4Z,8Z,11Z-Heptadecatriene	Hydrocarbons	2204.31	51711.2	63084.7
			LMFA11000176	3Z,6Z,9Z,11E-Nonadecatetraene	Hydrocarbons	1088.13	6532.57	6439.82
			LMFA11000177	3Z,6Z,9Z,11Z-Nonadecatetraene	Hydrocarbons	1768.11	9305.91	8428.8
			LMFA11000221	11-Methyltricosane	Hydrocarbons	1381.63	27086.9	22149.1
			LMFA11000335	2,6,10-Trimethyl-(E,E)-2,6,10,12-tridecatetraene	Hydrocarbons	324.883	24558.7	28520.9
			LMFA11000336	2,6,8,12-Tetramethyl-2,4-tridecadiene	Hydrocarbons	4076.59	133902	141327
			LMFA11000354	2-Methyltricosane	Hydrocarbons	80.6233	9837.92	10598.5
			LMFA11000360	3,13-Dimethylhexadecane	Hydrocarbons	90.3369	6098.22	6136.31
			LMFA11000407	3-Methyltricosane	Hydrocarbons	82.1431	10544.7	10994.8
			LMFA11000448	5,9-Dimethyloctadecane	Hydrocarbons	949.9	7975.22	7277.4
			LMFA11000472	6,9-Heptadecadiene	Hydrocarbons	3546.04	126036	136176
			LMFA06000063	2-decene-4,6,8-triyn-1-al	Fatty aldehydes	107.388	2519.23	4658.68
			LMFA06000097	heptadecanal	Fatty aldehydes	3601.05	131772	124003
			LMFA06000208	14S-Methyl-8E-hexadecenal	Fatty aldehydes	2490.05	63515.8	78040.9
			LMFA03120008	chlorovulone I	Ecosanoids, Clavulones	69.6845	6822.34	8033.44
			LMFA03010231	Sarcoehrendin J	Eicosanoids, Prostaglandins	2148.4	33685.2	51226.2
			LMGP10020018	PA(O-16:0/22:4(7Z,10Z,13Z,16Z))	Glycerophosphates, 1-alkyl,2-acylglycerophosphates	247.784	3767.79	3833.86
			LMGP10020044	PA(O-20:0/14:0)	Glycerophosphates, 1-alkyl,2-acylglycerophosphates	792.58	4176.88	5017.38
			LMFA05000008	Behenyl alcohol	Fatty alcohols	474.712	7701.97	7627.45
			LMFA05000082	1,2-tricosanediol	Fatty alcohols	2904.21	160559	114861
			LMFA02000235	9,10-diHOME-(d4)	Octadecanoids,Other Octadecanoids	4157.92	53893.4	48208.5
			LMFA02000234	12,13 diHOME-(d4)	Octadecanoids,Other Octadecanoids	4396.4	25398.4	32441.1
			LMFA12000194	1-Heptadecen-3-one	Oxygenated hydrocarbons	4135.18	141859	123951
			LMFA12000298	9S,10R-Epoxy-6Z,12Z-nonadecadiene	Oxygenated hydrocarbons	9704.29	298779	321113
			LMFA12000329	cis-9,10-Epoxytricosane	Oxygenated hydrocarbons	1613.4	117494	70800.3
Glycerophospholipids	105	14	LMGP01011254	PC(8:2(2E,4E)/8:2(2E,4E))	Glycerophosphocholines,Diacylacylglycerophocholines	12984.7	823.345	5697.95
			LMGP01011470	PC(16:0/21:0)	Glycerophosphocholines,Diacylacylglycerophocholines	829.204	7210	6867.61
			LMGP01020190	PC(O-16:0/22:1(11Z))	Glycerophosphocholines,1-alkyl,2-acylglycerophocholines	176.159	4570.01	2960.12
			LMGP01050001	PC(13:0/0:0)	Glycerophosphocholines,Monoacylglycerophocholines	8473.74	175754	264815
			LMGP03010785	PS(22:2(13Z,16Z)/22:4(7Z,10Z,13Z,16Z))	Glycerophosphoserines,Diacylglycerophosphoserines	3520.7	449.675	481.531
			LMGP03060003	PS(O-16:0/0:0)	Glycerophosphoserines,Monoalkylglycerophosphoserines	17985.4	295236	446998
			LMGP02010102	PE(8:0/8:0)	Glycerophosphoethanolamines,Diacylglycerophosphoethanolamines	406.438	5395.63	7107.02
			LMGP02070001	PE(P-16:0/0:0)	Glycerophosphoethanolamines,1Z-alkenylglycrophosphophoethanolamines	1017.26	10407.5	13938.8
			LMGP04060003	PG(O-16:0/0:0)	Glycerophosphoglycerols,Monocylglycerophosphoglycerols	8913.62	264018	201780
			LMGP04070003	PG(P-16:0/0:0)	Glycerophosphoglycerols,1Z-alkenylglycerophosphoglycerols	590.359	8006.49	12827
			LMGP06050031	PI(14:1(9Z)/0:0)	Glycerophosphoinositols,Monocylglycerophosphoinositols	103.39	5506.57	5907.17
			LMGP20060019	OOB-PG	Oxidized glycerophospholipids,Oidized glycerophosphoglycerols	133.51	7646.48	8194.06
			LMGP20070003	PHDdiA-PA	Oxidized glycerophospholipids,Oidized glycerophosphates	21834.5	2195.38	4670.52
			LMGP20070012	PKHdiA-PA	Oxidized glycerophospholipids,Oidized glycerophosphates	315.534	5894.4	6310.42
Sphingolipids	74	22	LMSP01080010	(4E,8E,d18:2) sphingosine	Sphingoid bases,4-Hydroxysphinganines	38253.6	2280.32	3389.73
			LMSP01080013	(4E,8E,10E-d18:3)sphingosine	Sphingoid bases,Sphing-4-enines	10333.7	1643.55	2233.77
			LMSP02010074	Cer(d14:2(4E,6E)/18:0(2OH))	Sphingoid bases,Sphingoid base analogs	14495.1	777945	455719
			LMSP02010075	Cer(d14:2(4E,6E)/18:1(9Z)(2OH))	Sphingoid bases,Sphingoid base analogs	26454.2	1.61149e+06	1.12355e+06
			LMSP02010077	Cer(d14:2(4E,6E)/20:1(11Z)(2OH))	Sphingoid bases,Sphingoid base analogs	2575.11	67696.9	56398.2
			LMSP02010220	Cer(d15:1/16:0)	Sphingoid bases,Sphingoid base analogs	1261.41	16609.9	16570.9
			LMSP02010015	Cer(d16:1/17:0)	Sphingoid bases,Sphingoid base analogs	492.307	23907.9	24518.2
			LMSP02010047	Cer(d16:1/20:0)	Sphingoid bases,Sphingoid base analogs	8658.46	1134.66	1213.31
			LMSP02010088	Cer(d16:2(4E,6E)/18:1(9Z)(2OH))	Sphingoid bases,Sphingoid base analogs	2575.11	57456.4	42709
			LMSP02010216	Cer(d18:2(4E,8E)/14:0(2OH))	Sphingoid bases,Sphingoid base analogs	1120.57	11852.6	14772.3
			LMSP02010023	Cer(d18:2/15:0)	Sphingoid bases,Sphingoid base analogs	481.907	21363	27796.3
			LMSP0501AA38	GlcCer(d18:2/23:0)	Ceramides,Ceramide 1-phosphates	129.602	3840.49	2252.09
			LMSP00000019	Cer(m18:0/16:0)	Ceramides,N-acylsphinosines	155.561	25217.8	22775.3
			LMSP00000004	Cer(m18:1(4E)/16:0)	Ceramides,N-acylsphinosines	335.732	18250	14100.9
			LMSP02010181	Cer(t18:1(6OH)/28:0(2OH))	Ceramides,N-acylsphinosines	921.056	4698.77	7302.73
			LMSP01030002	Dehydrophytosphingosine	Ceramides,N-acylsphinosines	15009.1	1211.97	2152.78
			LMSP0501AA37	GlcCer(d18:2/22:0)	Ceramides,N-acylsphinosines	4255.19	33940.9	27814.6
			LMSP01080076	Obscuraminol D	Neutral glycosphingolipids,Simple Glc series	2.00443e+06	113456	26029.5
			LMSP03010098	SM(d17:0/22:0)	Neutral glycosphingolipids,Simple Glc series	166.381	4792.31	2888.07
			LMSP03010033	SM(d18:0/13:0)	Neutral glycosphingolipids,Simple Glc series	505.862	4835.75	5145.44
			LMSP01080079	Xestoaminol B	Acidic glycophingolipids,Sulfoglycosphinolipids	37745.7	1707.24	2316.26
			LMSP0501AB19	LacCer(d18:0/26:0)	Phosphosphongolipids.Ceramide phosphocholines	459.118	5859.66	5940.95
Glycerolipids	41	11	LMGL01020026	2-(8-[3]-ladderane-octanyl)-sn-glycerol	Monoradylglycerols,Monoacylglycerols	383.127	8264.57	13371.2
			LMGL01020065	1-O-(2R-hydroxy-nonadecyl)-sn-glycerol	Monoraadylglycerols,Monoacylglycerols	1048.94	4483.22	3585.03
			LMGL02010333	DG(12:0/17:1(9Z)/0:0)[iso2]	Diradylglycerols, Diacylglycerols	6481.03	91917.2	99430.3
			LMGL02010334	DG(12:0/17:2(9Z,12Z)/0:0)[iso2]	Diradylglycerols, Diacylglycerols	11288	91688.1	94646.5
			LMGL03011990	TG(18:2(9Z,12Z)/22:1(13Z)/22:3(10Z,13Z,16Z))[iso6]	Triradylglycerols, Triacylglycerols	9140.71	50345.5	50152.3
			LMGL03012259	TG(20:1(11Z)/22:3(10Z,13Z,16Z)/22:3(10Z,13Z,16Z))[iso3]	Triradylglycerols, Triacylglycerols	2243.51	27702.3	33304.3
			LMGL03012489	TG(22:1(13Z)/22:3(10Z,13Z,16Z)/22:3(10Z,13Z,16Z))[iso3]	Triradylglycerols, Triacylglycerols	1345.01	10427.1	9492.44
			LMGL03012510	TG(22:3(10Z,13Z,16Z)/22:3(10Z,13Z,16Z)/22:3(10Z,13Z,16Z))	Triradylglycerols, Triacylglycerols	3174.91	16742.9	19661.9
			LMGL03012530	TG(22:3(10Z,13Z,16Z)/22:3(10Z,13Z,16Z)/22:2(13Z,16Z))[iso3]	Triradylglycerols, Triacylglycerols	7856.41	52186.2	48652.3
			LMGL03012537	TG(22:0/22:3(10Z,13Z,16Z)/22:5(7Z,10Z,13Z,16Z,19Z))[iso6]	Triradylglycerols, Triacylglycerols	7917.85	51490	35058.8
			LMGL03012927	TG(15:1(9Z)/15:1(9Z)/16:0)[iso3]	Triradylglycerols, Triacylglycerols	131.049	4585.38	2606.14
Sterol lipids	38	8	LMST01020101	Sitostanyl-18:0	Sterol lipids,Sterols,Steryl esters	118.33	10375.4	9398.17
			LMST01020105	Sitostanyl-22:0	Sterol lipids,Sterols,Steryl esters	891.857	9390.47	6658.75
			LMST01031221	Lobophysterol C	Sterol lipids,Sterols,Ergosterols and C24-methyl derivatives	1940.33	14445.9	16577
			LMST01100020	Cimimanol B	Sterols, Cyclortanols and derivatives	7065.31	1131.2	1456.84
			LMST01100034	Galaxaurol A	Sterols, Cyclortanols and derivatives	128.349	8194.04	8543.48
			LMST01130045	3-O(4-O-beta-D-glucopyranosyl-alpha-L-rhamnopyranosyl)-3beta,14beta,16beta-trihydroxy-5beta-bufa-20,22-dienolide	Sterols,Bufanolides and derivaties	263.057	3115.68	3205.54
			LMST01130062	19-carboxy-19-demethyltelocinobufagin	Sterols,Bufanolides and derivaties	156.888	7087.03	8159.83
			LMST03020631	(20R)-24-Hydroxygeminivitamin D3	Secosteroids, Vitamin D3 and derivatives	9373.37	87377.7	122571
Prenol lipids	43	11	C11646	Deoxyloganin tetraacetate	Isoprenoids,C10 isoprenoids,Iridoid, 10-alkyliridoid and secoiridoid monoterpenoids	2340.18	64889.3	71235.5
			C11650	8-Epideoxyloganin tetraacetate	Isoprenoids,C10 isoprenoids,Iridoid, 10-alkyliridoid and secoiridoid monoterpenoids	1800	67090.2	80580.2
			LMPR0103500004	5-(1-hydroxypropan-2-yl)isolongifol-4-ene	Isoprenoids,C15 isoprenoids, Longipinane sesquiterpenoids	24998.1	3758.7	4043.38
			LMPR0103500011	5-(1-oxopropan-2-yl)isolongifol-5-ene	Isoprenoids,C15 isoprenoids, Longipinane sesquiterpenoids	9723.41	335.32	1975.93
			LMPR0103500016	5-(1-methoxypropan-2-yl)isolongifol-5-ene	Isoprenoids,C15 isoprenoids, Longipinane sesquiterpenoids	4312.62	33186.1	41381.5
			LMPR0106150014	Glycyrrhetinic acid	Isoprenoids,C30 isoprenoids, Oleananr triterpenoids	157.324	10711.9	12368.3
			LMPR01070358	Fucoxanthinol 3-linoleate 3'-gondoate	Isoprenoids,C40 isoprenoids	419.596	4451.13	4099.11
			LMPR01070995	Aaptopurpurin	Isoprenoids,C40 isoprenoids	3099.56	368.982	348.851
			LMPR01080009	Solanesol	Isoprenoids, Polyterpenes	263.777	6296.57	4304.1
			LMPR01090016	all-trans-retinyl linolate	Isoprenoids, Retinoids	546.428	3759.67	4202.09
			LMPR04000037	6alpha,16beta-diacetoxy-hopan-22-ol	Hopanoids	1007.74	9578.42	13224.3
Flavanoids	68	19	LMPK12120025	Isoliquiritigenin 2'-glucosyl-(1->4)-rhamnoside	Flavonoids, Chalcones and dihydrochalcones	5805.8	535.008	625.929
			LMPK12120175	Okanin 4'-O-(4'',6''-di-O-acetylglucoside)	Flavonoids, Chalcones and dihydrochalcones	6696.31	923.201	2114.07
			LMPK12110589	Isorhamnetin 3-(6''-malonylglucoside)	Flavonoids, Flavones and Flavonols	10602.8	993.207	952.764
			LMPK12111534	Artocommunol CA	Flavonoids, Flavones and Flavonols	8314.49	23315.3	35109.5
			LMPK12111882	Kaempferol 3-(2''-p-coumaryl-alpha-L-arabinopyranoside)	Flavonoids, Flavones and Flavonols	12011.8	1013.44	1275.6
			LMPK12111937	Kaempferol 3-(2''-(E)-p-coumaroyl-alpha-L-arabinofuranoside)	Flavonoids, Flavones and Flavonols	11661	1007.02	1268.35
			LMPK12112481	Larycitrin 3-(4''-malonylrhamnoside)	Flavonoids, Flavones and Flavonols	9486.45	993.207	952.764
			LMPK12070030	Isomedicarpin	Flavonoids, Pterocarpans	2424.71	52417.4	45076.9
			C15531	2'-O-Methylisoliquiritigenin	Flavonoids,Chalcones and dihyrochalcones	2424.71	55896.8	45126.3
			LMPK12020174	4,6'-Epoxyorotiniflavan-4-ol	Flavonoids,Flavans, Flavanols and Leucoanthocyanidins	14680.7	2774.04	3284.58
			LMPK12020231	4'-Hydroxy-7-methoxy-8-methylflavan	Flavonoids,Flavans, Flavanols and Leucoanthocyanidins	125.561	3360.57	3096.07
			C16305	Pelargonidin 3-O-sophoroside	Flavonoids,Flavones and Flavonols	33455.4	9888.68	11365.7
			LMPK12050138	7-Prenyloxy-8-methoxy-3',4'-methylenedioxyisoflavone	Flavonoids,Isoflavanoids	3368.22	151917	215097
			LMPK12050142	Maximaisoflavone E	Flavonoids,Isoflavanoids	7190.33	2134.78	2634.92
			C00842	dTDP-glucose	Polyketide sugar unit biosynthesis	4538.57	456.845	343.751
			C20136	N-Demethyl-desepoxymaytansinol	Polyketides, Ansamycins and related polyketides	1066.33	4308.42	4082.23
			C18642	beta-Rhodomycin	Polyketides, Aromatic polyketides	331.015	6481.79	7569
			C20209	Meconic acid	Polyketides, pyrones	269.127	11177.6	18692
			LMPK11000004	Longichalasin A	Cytochalasins	76404.4	11465.6	17754.3
Alkaloids	28	9	C00108	Anthranilate	Biosynthesis of various alkaloids	71889.7	9459.93	6600.94
			C02621	13-Hydroxylupanine	Alkaloids,Alkaloids derived lysine, Quinolizidine alkoids	2040.02	30540.7	28944.2
			C04327	4-Methyl-5-(2-phosphooxyethyl)thiazole	Alkaloids,Alkaloids derived tyrosine, Thiazole alkaloids	908.779	39587	40414.4
			C09255	Vomicine	Alkaloids,Alkaloids derived from tryptophan and anthranilic acid, Indole alkaloids	90.736	6963.59	8082.47
			C10151	3-Hydroxystachydrine	Alkaloids,Alkaloids derived ornithine, Pyrrolizidine alkaloids	1143.67	60358.8	78197.4
			C10591	(+)-Elaeocarpine	Alkaloids,Alkaloids derived lysine, Indolizidine alkoids	3801.38	82488.9	276212
			C10783	(-)-Sparteine	Alkaloids,Alkaloids derived lysine, Quinolizidine alkoids	132.127	7134.04	7396.89
			C20034	Allopumiliotoxin 267A	Alkaloids	21277.8	594.07	535.465
			C20536	Terpendole E	Indole diterpene alkaloid biosynthesis	1161.64	5889.73	9179.39
Amino acids	22	11	C00078	L-Tryptophan	Tryptophan metabolism	196.035	684.804	2931.99
			C00183	L-Valine	Valine metabolism	158475	25883.4	26878.9
			C00788	L-Adrenaline	Tyrosine metabolism	793.859	4878.05	5682.41
			C01087	(R)-2-Hydroxyglutarate	Lysine degradation	1624.06	8004.1	7427.98
			C02505	2-Phenylacetamide	Phenylalanine metabolism	1236.92	12045.7	13810.7
			C02612	(R)-2-Methylmalate	Valine, leucine and isoleucine biosynthesis	525.022	7082.55	6686.13
			C03232	3-Phosphonooxypyruvate	Glycine, serine and threonine metabolism	193.394	3771.89	4467.03
			C03415	N2-Succinyl-L-ornithine	Arginine and proline metabolism	650.632	4115.81	3815.81
			C04076	L-2-Aminoadipate 6-semialdehyde	Lysine biosynthesis	1263.81	7546.85	7914.41
			C06442	N(gamma)-Acetyldiaminobutyrate	Glycine, serine and threonine metabolism	27257.6	3713.35	6415.05
			C08556	Miraxanthin-III	Betalains, Betaxanthins	3882.94	34709.1	40396.6
Terpenoids	15	6	C00082	L-Tyrosine	Ubiquinone and other terpenoid-quinone biosynthesis	902.115	3022.41	5264.3
			C08875	Musaroside	Terpenoids, Cardanolide	4933.23	251.312	511.241
			C09124	2-Ketoepimanool	Terpenoids, Diterpenoids	10045.3	1299.23	1393.53
			C17539	Chikusetsusaponin III	Terpenoids,Triterpenoids,Dammarenes	6683.53	585.072	710.336
			C18135	Dihydroshikonofuran	Ubiquinone and other terpenoid-quinone biosynthesis	1005.72	6316.06	5620.51
			C20536	Terpendole E	Indole diterpene alkaloid biosynthesis	1161.64	5889.73	9179.39
Phenolic compounds	5	Nil
Other metabolism	53	20	C00831	Pantetheine	Pantothenate and CoA biosynthesis	552.837	3710.75	4741.92
			C03057	2-Carboxybenzaldehyde	Polycyclic aromatic hydrocarbon degradation	1262.13	13724.9	16495.8
			C03248	Acetylenedicarboxylate	Pyruvate metabolism	60.7918	2159.27	4016.87
			C03458	2,3,6-Trihydroxypyridine	Nicotinate and nicotinamide metabolism	461.227	22602.8	32467.4
			C06007	(R)-2,3-Dihydroxy-3-methylpentanoate	Valine, leucine and isoleucine biosynthesis	1742.57	34075.9	30569.3
			C06628	4-Hydroxy-6-methylpretetramide	Tetracycline biosynthesis	9121.12	827.45	51.8286
			C06658	Proclavaminic acid	Clavulanic acid biosynthesis	11792.8	2028.25	2890.78
			C11995	Neomethymycin	Biosynthesis of 12-, 14- and 16-membered macrolides	29272.9	1.80777e+06	1.67475e+06
			C12416	Nogalonate	Biosynthesis of type II polyketide products	2438.75	79.2034	1522.91
			C15563	2-Amino-5-formylamino-6-(5-phospho-D-ribosylamino)pyrimidin-4(3H)-one	Riboflavin metabolism	4252.31	69.0096	2235.61
			C16075	(Z)-Phenylacetaldehyde oxime	Styrene degradation	1640.34	24308.4	40536.3
			C16472	3-Fluorocatechol	Fluorobenzoate degradation	247.023	4748.34	6113.39
			C17211	2-Oxo-5-methylthiopentanoic acid	Glucosinolate biosynthesis	20634.7	3173.99	4496.03
			C17367	(3S,5S)-Carbapenam-3-carboxylic acid	Carbapenem biosynthesis	970.081	47310.1	40034.2
			C19714	(E)-Phenylacetaldoxime	Cyanoamino acid metabolism	1358.98	22024.2	40699.7
			C19830	(5S,6S)-6-Amino-5-hydroxycyclohexa-1,3-diene-1-carboxylate	Phenazine biosynthesis	862.495	36748.8	53443.7
			C20629	8-Demethylnovobiocic acid	Novobiocin biosynthesis	566.676	10041.1	14801.6
			C20963	Dapdiamide B	Dapdiamides biosynthesis	379.069	6806.88	6231.74
			C21348	dTDP-4-hydroxyamino-4,6-dideoxy-alpha-D-glucose	Polyketide sugar unit biosynthesis	8349.45	372.445	639.314
			C22168	Meleagrin	Staurosporine biosynthesis	2332.33	16091.2	20532.8

## Sheet: Table S3
Table S3. Differentially accumulated significant metabolites were identified in pearl millet genotypes at 5 days of accelerated aging.
Classification	Total number of metabolites	Total number of Significant metabolites	Significant metabolite ID	Significant Metabolite Name	Pathway involved	Mean value of High rancid lines	Mean value of low rancid lines	Mean value of medium rancid lines
Fatty acids	155	10	C18206	cis-11-Methyl-2-dodecenoic acid	Fatty Acids and Conjugates, Branched fatty acids	2745.27	367.349	2171.04
			C13948	16-Fluorohexadecanoic acid	Fatty Acids and Conjugates, Halogenated fatty acids	3830.45	369.932	2329.47
			LMFA01060042	10-keto tridecanoic acid	Fatty Acids and Conjugates, Oxo fatty acids	9807.49	1615.4	4260.89
			LMFA01090047	10-fluoro-capric acid	Fatty Acids and Conjugates, Halogenated fatty acids	3882.77	563.456	2792.53
			LMFA08020294	N-octanoyl histidine	Fatty amides, N-acyl amines	2590.55	725.774	1367.55
			LMFA08030050	N-(5Z-dodecenoyl)-homoserine lactone	Fatty amides, Fatty acyl homoserine lactones	3125.28	803.05	1642.13
			LMFA11000525	8,11-Nonadecadiene	Hydrocarbons	53178.1	4615.8	49061
			LMFA07010907	Hexyl 3-mercaptobutanoate	Wax monoesters, Fatty esters	15703.6	1181.04	6366.63
			LMFA12000291	9S,10R-Epoxy-6Z-nonadecene	Oxygenated hydrocarbons	9208.58	2078.79	11647.5
			LMFA12000296	6R,7S-Epoxy-3Z,9Z-nonadecadiene	Oxygenated hydrocarbons	203534	38429.1	227830
Glycerophospholipids	58	2	LMGP06050031	PI(14:1(9Z)/0:0)	Glycerophosphoinositols,Monoacylglycrophosphoinositols	4625.99	1261.1	2933.62
			LMGP15010067	PIM2(18:0/18:1(9Z))	Glycerophosphoinositolglycans, Diacylglycrophosphoinositolglycans	3448.84	636.36	1063.69
Sphingolipids	31	2	LMSP00000004	Cer(m18:1(4E)/16:0)	Ceramides,1-deoxyceramides	21560	2129.38	15446.6
			LMSP02010075	Cer(d14:2(4E,6E)/18:1(9Z)(2OH))	Ceramides,N-acylsphingosines	752821	31185.7	496150
Glycerolipids	24	6	LMGL02010130	DG(18:3(9Z,12Z,15Z)/20:3(8Z,11Z,14Z)/0:0)[iso2]	Diradylglycerols,Diacylglycerols	2760.33	380.387	1124.62
			LMGL03011849	TG(20:0/20:5(5Z,8Z,11Z,14Z,17Z)/22:0)[iso6]	Triradylglycerols,Triacylglycerols	6152.1	675.198	4903.64
			LMGL03011865	TG(20:0/20:3(8Z,11Z,14Z)/22:3(10Z,13Z,16Z))[iso6]	Triradylglycerols,Triacylglycerols	35220.3	5498.35	25496.6
			LMGL03012302	TG(20:2(11Z,14Z)/22:3(10Z,13Z,16Z)/22:3(10Z,13Z,16Z))[iso3]	Triradylglycerols,Triacylglycerols	8442.66	1057.95	4166.56
			LMGL03012339	TG(20:5(5Z,8Z,11Z,14Z,17Z)/22:1(13Z)/22:1(13Z))[iso3]	Triradylglycerols,Triacylglycerols	7658.54	1414.93	4818.72
			LMGL03016804	TG(20:0/22:1(11Z)/22:6(4Z,7Z,10Z,13Z,16Z,19Z))[iso6]	Triradylglycerols,Triacylglycerols	7861.3	1816.9	4379.9
Sterol lipids	29	1	LMST03020633	(20S)-24-Hydroxygeminivitamin D3	Secosteroids,Viitamin D3 and derivatives	72997.1	15225.8	17040.3
Prenol lipids	28	2	C11650	8-Epideoxyloganin tetraacetate	Isoprenoids,C10 isoprenoids	58797.9	14198.9	36775.3
			LMPR0106150038	quillaic acid alpha-L-Arap-(1->4)-alpha-L-Arap-(1->3)-beta-D-Xylp-(1->4)-alpha-L-Rhap-(1->2)-beta-D-fucopyranosyl ester	Isoprenoids,C30 isoprenoids, Oleanane triterpenoids	2110.28	289.272	682.126
Flavanoids	46	2	C18642	beta-Rhodomycin	Biosynthesis of type II polyketide products	5826.76	1624.6	3913.65
			LMPK03000087	Montalicin I	Polyketides, Annonanceae acetogenins	2721.49	353.658	1295.83
Alkaloids	29	5	C04327	4-Methyl-5-(2-phosphooxyethyl)thiazole		16175.7	947.598	7664.78
			C09368	(-)-Caaverine		3612.53	757.387	1792.75
			C10783	(-)-Sparteine		91522.3	10654.7	57132.9
			C09874	Lycocernuine		8019.67	1403.34	5818.88
			C06176	Senecionine	Biosynthesis of alkaloids derived from ornithine, lysine and nicotinic acid	6547.47	1028.07	4317.67
Amino acids	25	1	C02647	4-Guanidinobutanal	Arginine and proline metabolism	7338.15	432.204	1392.16
Terpenoids	20	1	C20700	(E,E)-4,8,12-Trimethyltrideca-1,3,7,11-tetraene	Diterpenoid biosynthesis	2631.06	492.991	2887.84
Phenolic compounds	9	Nil
Ascorbate metabolism	3	1	C01041	Monodehydroascorbate	Ascorbate and aldarate metabolism	2504.47	379.777	1255.94
Other metabolism	39	3	C00813	Barbiturate	Pyrimidine metabolism
			C03458	2,3,6-Trihydroxypyridine	Nicotinate and nicotinamide metabolism
			C02991	L-Rhamnono-1,4-lactone	Fructose and mannose metabolism

## Sheet: Table S4
Table S4. Differentially accumulated significant metabolites were identified in pearl millet genotypes at 10 days of accelerated aging.
Classification	Total no.of metabolites	Significant metabolites	Significant Metabolite ID	Significant Metabolite Name	Classification	Mean value of High rancid lines	Mean value of low rancid lines	Mean value of medium rancid lines
Fatty acids	145	24	C04594	(9Z)-(13S)-12,13-Epoxyoctadeca-9,11-dienoic acid	Fatty acids and conjugates, Epoxy fatty acids	68689.1	119323	72485.6
			LMFA01020133	14-methyl-4-pentadecenoic acid	Fatty Acids and Conjugates, Branched fatty acids,Unsaturated fatty acids	39014.6	182661	145621
			LMFA01020222	18-methyl-5Z,8Z,11Z,14Z-nonadecatetraenoic acid	Fatty Acids and Conjugates, Branched fatty acids,Unsaturated fatty acids	33419.8	62695.3	45366
			LMFA01030109	9,12-hexadecadienoic acid	Fatty Acids and Conjugates,Unsaturated fatty acids	7431.48	41061.7	29062.7
			LMFA01031024	6-Hydroxyoctadeca-7,9-diynoic acid	Fatty Acids and Conjugates, Unsaturated fatty acids,Hydroxy fatty acids, Octadecanoids	22336.1	65377.1	22922.8
			LMFA01050047	2-hydroxy palmitic acid	Fatty Acids and Conjugates, Unsaturated fatty acids, Hydroxy fatty acids	3893.23	23439	17692
			LMFA01050549	9R-hydroxy-10E,12E-octadecadienoic acid, methyl ester	Fatty Acids and Conjugates, Unsaturated fatty acids,Hydroxy fatty acids, Octadecanoids	2883.44	6535.34	5472.85
			LMFA01060201	13-keto-9Z-octadecenoic acid	Fatty Acids and Conjugates,Oxo fatty acids, Unsaturated fatty acids, Octadecanoids	27521.3	63637.6	62938.3
			LMFA01070041	methyl 5R,6R-epoxy-7-eicosynoate	Fatty Acids and Conjugates,Epoxy fatty acids, Unsaturated fatty acids, Fatty esters,Short fatty esters,Octadecanoids	7750.16	22305.5	14508.3
			LMFA01170125	Ceriporic acid B	Fatty Acids and Conjugates, Diacrboxylic acids,Unsaturated fatty acids	3394.45	17158.9	9809.5
			LMFA01170127	Ceriporic acid C	Fatty Acids and Conjugates, Diacrboxylic acids,Unsaturated fatty acids	4841.44	12983.9	9431.43
			LMFA08020233	N-(4-isobutyramidobutyl)-15-methyl-N-(4-pentanamidobutyl)hexadecanamide	Fatty amides, N-acyl amines,Primary amides, Fatty acids and conjugates,Branched fatty acids	8829.87	13856.1	13696.6
			LMFA08020263	N-physeteroyl lysine	Fatty amides, N-acyl amines	3800.95	18600	10009.4
			LMFA08020264	N-myristoyl lysine	Fatty amides, N-acyl amines	127995	327563	156115
			LMFA08020317	Nonivamide	Fatty amides, N-acyl amines	2209.83	5908.14	4307.14
			LMFA05000007	Bombykol	Fatty alcohols	1751.02	5269.71	3107.05
			LMFA05000198	4E,6E,10Z-Hexadecatrien-1-ol	Fatty alcohols	50908.5	170312	122629
			LMFA05000709	5,6-undecadien-8,10-diyn-1-ol	Fatty alcohols	4672.56	9574.41	5518
			LMFA07090147	FAHFA 18:0/11O(FA 18:3(9Z,12Z,15Z)[R])	Fatty esters, Fatty acids estolides,Fatty acids and conjugates, Unsaturaed fatty acids	3543.85	9856.06	8960.09
			LMFA00000030	9-dimethylarsinoyl-nonanoic acid	Other Fatty Acyls	804.627	218.981	7544.75
			LMFA06000096	4,6,11-hexadecatrienal	Fatty Aldehydes	17810	65995.4	43410.9
			LMFA11000034	2,6E,10E-Trimethyl-2,6,10-dodecatriene	Hydrocarbones	2283.15	8398.16	5795.86
			LMFA11000335	2,6,10-Trimethyl-(E,E)-2,6,10,12-tridecatetraene	Hydrocarbones	29270.7	81439.5	62465
			LMFA03120029	punaglandin 2	Eicosanoids, Clavulones, Fatty Acids and Conjugates, Unsaturated fatty acids, Oxo fatty acids,Hydroxy fatty acids, Halogenated fatty acids, Carbocyclic fatty acids	91.2625	173.234	845.06
Glycerophospholipids	57	1	LMGP14040001	As-PL(16:0/0:0)	Glycerophosphoinosititoglycans, Diacylglycerophosphosphoinositolglycans	118.666	214.486	1215.16
Sphingolipids	25	2	LMSP02010006	Cer(d18:1/18:0)	Ceramides, N-acylsphingosines	10828	20102.3	14775.7
			LMSP03030057	MIPC(t18:0/22:0)	Phosphosphingolipids, Ceramide phosphocholines	16808.6	5817.31	7177.17
Glycerolipids	13	2	LMGL01010001	MG(16:0/0:0/0:0)[rac]	Monoradylglycerols,Monoacylglycerols	2421.17	10265.6	6403.3
			LMGL02030032	1-tetradecanyl-2-(8-[3]-ladderane-octanyl)-sn-glycerol	Diradylglycerols,Diakylglycerols	4192.82	13288.9	8716.01
Sterol lipids	21	1	LMST03020091	25-hydroxy-16,17,23,23,24,24-hexadehydrovitamin D3	Secosteroids, Vitamin D3 and derivatives	19365.8	30424.3	28289.6
Prenol lipids	23	4	LMPR0102090014	p-Cymene	Isoprenoids, C10 isoprenoids, Menthane monoterpenoids	4800.48	8369.25	7022.16
			LMPR0103490003	(+)-Vulgraon B	Isoprenoids, C15 isoprenoids, Longipinane sesquiterpenoids	8106.95	21363.4	14586.5
			LMPR01070254	Phytoene	Isoprenoids, C40 isoprenoids	2824.85	17158.4	9570.15
			LMPR01070425	1-Hydroxy-1,2-dihydrophytofluene	Isoprenoids, C40 isoprenoids	4036.91	11970.9	10169.8
Flavanoids	39	1	C14245	4-Dodecylphenol	Polyketides, Phenolic lipids,Akyl phenols and derivatives	18800.2	60588.8	37254.5

## Sheet: Table S5
Table S5. Differentially accumulated significant metabolites were identified in pearl millet genotypes at 24 days of accelerated aging.
Classification	Total no.of metabolites	Significant metabolites	Significant Metabolite ID	Significant Metabolite Name	Classification	Mean value of High rancid lines	Mean value of low rancid lines	Mean value of medium rancid lines
Fatty acids	260	17	LMFA01020207	16-methyl-6Z,9Z-heptadecadienoic acid	Fatty Acids and Conjugates, Branched chain fatty acids, Unsaturated fatty acids	24754.2	4602.52	36304.1
			LMFA01020444	Mycinonic acid III	Fatty Acids and Conjugates, Branched chain fatty acids, Unsaturated fatty acids, Hydraxy fatty acids	16190.5	996.111	7066.29
			LMFA01170138	Glutinic acid	Fatty Acids and Conjugates, Dicarboxylic fatty acids, Unsaturated fatty acids	11568	2350.3	7421.23
			LMFA01050564	Ieodomycin C	Fatty Acids and Conjugates, Hydroxy fatty acids	45037.3	4294.71	19521.6
			LMFA01050451	(9Z)-(7S,8S)-Dihydroxyoctadecenoic acid	Fatty Acids and Conjugates, Hydroxy fatty acids, Unsaturated fatty acids, Octadecanoids	5838.73	1449.04	18775.8
			LMFA01010017	Margaric acid	Fatty Acids and Conjugates, Straight chain fatty acids	17682.4	2801.93	8212.1
			LMFA01010019	Nonadecylic acid	Fatty Acids and Conjugates, Straight chain fatty acids	35970.6	3708.72	19012.4
			LMFA01030967	2-chloromuconic acid	Fatty Acids and Conjugates, Unsaturated fatty acids, Halogenated fatty acids	4963.19	275.743	2726.26
			LMFA08020290	Bacillamidin D	Fatty amides, N-acyl amines	21363.6	4959.38	11453.5
			LMFA08020011	N-butyl arachidonoyl amine	Fatty amides, N-acyl ethanolamines, Fatty acids and Conjugates, Un saturated fatty acids	25016.1	12199.6	18637.1
			LMFA08010004	Oleamide	Fatty amides, Primary amides, Fatty acids and Conjugates, Unsaturated fatty acids, Amino fatty acids	7576.13	3499.37	6839.66
			LMFA05000111	3-Methylpentan-1-ol	Fatty alcohols	8043.4	115.497	3887.12
			LMFA05000598	1-Deoxy-D-glucitol	Fatty alcohols	1256.13	179.977	539.529
			LMFA05000746	Henicosa-10Z,12Z,20-trien-1,14-diyn-3,19-diol	Fatty alcohols	3870.86	635.803	3721.85
			LMFA13030012	3-O-alpha-L-rhamnopyranosyl-3-hydroxyundecanoyl-3-hydroxydecanoic acid	Fatty acyl glycosides, Rhamnolipids	68503.5	9968.34	31477.5
			LMFA02000384	Solacetal D	Octadecanoids, Other Octtadecanoids	4176.15	265.843	2202.41
			LMFA12000341	BBTOH	Oxygenated hydrocarbons	30989.5	101.799	12957.3
Glycerophospholipids	79	8	LMGP01020046	PC(O-16:0/2:0)	Glycerophosphocholines, 1-alkyl,2-acylglycerophosphocholines	30287.6	8879.99	17829
			LMGP01020150	PC(O-18:1(10E)/2:0)	Glycerophosphocholines, 1-alkyl,2-acylglycerophosphocholines	20138.2	2001.27	7143.55
			LMGP02050011	PE(18:2(9Z,12Z)/0:0)	Glycerophosphoethanolamines, Monoacylglycerophophoethanolamines	15683.9	128.074	8198.73
			LMGP04070001	PG(P-20:0/0:0)	Glycerophosphoglycerols,1Z-alkenylglycerophosphoglycerols	5993.7	1415.18	3912.71
			LMGP06030002	PI(P-16:0/12:0)	Glycerophosphoinositols, 1(1Z-alkenyl),2-acylglycerophosphositols	7025.24	496.986	4885.91
			LMGP10020040	PA(O-18:0/22:2(13Z,16Z))	Glycerophosphates, 1-alkyl,2-acylglycerophosphates	6167.6	753.191	2473.88
			LMGP10030081	PA(P-20:0/21:0)	Glycerophosphates, 1-(1-Zalkenyl),2-acylglycerophosphates	8335.87	1340.35	12833.3
			LMGP20010018	PHDdiA-PC	Oxidized glycerophospholipids, Oxidized glycerophosphocholines	5946.59	57.0538	1513.77
Sphingolipids	33	2	LMSP02010073	Cer(d14:1(4E)/26:0(2OH))	Sphingolipids, Ceramides, N-acylsphingosines	22878.5	1742.65	6527.34
			LMSP03030057	MIPC(d18:0/22:0(2OH))	Sphingolipids, Phosphosphingolipids, Ceramide phosphocholines	29248.9	2135.08	12583.8
Glycerolipids	35	4	LMGL01010003	MG(18:0/0:0/0:0)[rac]	Monoradylglycerols, Monoacylglycerols	11226.1	1379.51	6958.32
			LMGL00000131	1-palmitoyl-2-(10-methyl-octadecanoyl)-3-O-(L-lysyl)-sn-glycerol	Other Glycerolipids	211426	51027.9	154604
			LMGL02010334	DG(12:0/17:2(9Z,12Z)/0:0)[iso2]	Diradylglycerols, Diacylglycerols	17808.8	4650.95	17190.8
			C13856	2-Arachidonoylglycerol	Glycerolipids, Monoradylglycerols, Monoacylglycerols	369778	85952.8	285927
Sterol lipids	48	5	LMST01010495	Suberoretisteroid C	Sterols, Cholesterol and derivatives	960.903	193.067	520.669
			LMST01010545	Ponasterone A 22-glycolate	Sterols, Cholesterol and derivatives	49328.6	9688.85	16217.6
			LMST01040153	cyasterone	Strigmasterols and C24- ethyl derivatives	46200.6	11609.6	24372
			LMST03020535	1alpha,25-dihydroxy-11-(4-hydroxymethylphenyl)-9,11-didehydrovitamin D3 / 1alpha,25-dihydroxy-11-(4-hydroxymethylphenyl)-9,11-didehydrocholecalciferol	Secosteroids, Vitamin D3 and derivatives	480031	99884.1	314469
			LMST03020590	1alpha-hydroxy-18-[m-(1-hydroxy-1-ethylpropyl)-benzyloxy]-23,24,25,26,27-pentanorvitamin D3	Secosteroids, Vitamin D3 and derivatives	488307	98836	293182
Prenol lipids	46	1	LMPR04000022	32,35-anhydrobacteriohopaneterol	Prenol lipids, Hopanoids	14060.5	1906.68	9773.29
Flavanoids	62	1	LMPK12111648	(-)-8-(2-Carboxy-1-phenylethyl)-3,5,7-trihydroxyflavone delta-lactone	Polyketides, Flavonoids, Flavones and Flavonols	9914.09	1716.46	3266.94
Other Categories	23	2	C19427	Glycidyl stearate		442408	57434.5	368093
			C19641	Estrane		94163.4	16591.7	40246.9

## Sheet: Table S6
Table S6. Unique metabolites differentially accumulated in pearl millet genotypes at 0 days of accelerated aging.
Observed mass	Exact mass	AME	Retention time	Metabolite name	identity (main ID + details)	Metabloite Id	Metabolite formula	Identification Method	842B	ICMB98222	ICMB95444	ICMB91222	ICMB89111	ICMB94111	ICMB95111	ICMB95222	81B	96222
97.9767	97.9769	-1.62249	30.1969	Orthophosphate	http://www.kegg.jp/entry/C00009	C00009	H3PO4	KEGG search	1024.64	549.512	1625.83	1765.14	2145.49	4335.17	3336.31	598.686	1187.67	3878.77
616.178	616.177	1.61385	13.3152	Heme	http://www.kegg.jp/entry/C00032	C00032	C34H32FeN4O4	KEGG search	3627.23	5483.83	5759.06	7473.12	3893.04	4780.76	9356.76	123.337	165.027	18584.1
132.002	132.006	-27.6373	0.48672	Oxaloacetate	http://www.kegg.jp/entry/C00036	C00036	C4H4O5	KEGG search	34	47.1559	649.351	36.5223	61.2267	50.6667	41.3333	38.7249	73.3333	9166.11
307.081	307.084	-8.15502	1.12831	Glutathione	http://www.kegg.jp/entry/C00051	C00051	C10H17N3O6S	KEGG search	500.585	467.073	200.381	177.974	398.95	257.924	222.146	163.871	562.9	332.965
342.117	342.116	0.966014	1.30911	Sucrose	http://www.kegg.jp/entry/C00089	C00089	C12H22O11	KEGG search	619.899	601.755	223.62	341.583	440.066	90.4671	167.942	94.7635	145.68	1267.98
104.111	104.108	36.6314	1.02578	Choline	http://www.kegg.jp/entry/C00114	C00114	C5H14NO	KEGG search	6295.52	6642.85	9805.87	10473.1	5019.94	5948.48	6026.73	10668.4	11427	10245.7
131.095	131.095	3.87072	3.0263	L-Leucine	http://www.kegg.jp/entry/C00123	C00123	C6H13NO2	KEGG search	2232.66	2250.68	212.44	1726.91	1991.87	274.134	192.212	548.638	342.158	2281.98
126.043	126.043	-2.10242	6.74002	Thymine	http://www.kegg.jp/entry/C00178	C00178	C5H6N2O2	KEGG search	1805.07	4031.79	536.157	2512.31	3886.07	1846.64	2356.72	3208.25	6343.4	3359.37
106.037	106.042	-48.8194	25.7701	Benzaldehyde	http://www.kegg.jp/entry/C00261	C00261	C7H6O	KEGG search	152.74	153.629	185.465	549.472	1083.24	2145.92	1599.95	92.1994	309.041	923.661
156.021	156.017	22.2333	0.8759	Orotate	http://www.kegg.jp/entry/C00295	C00295	C5H4N2O4	KEGG search	283.324	498.714	972.865	1814.47	1287.87	2152.71	1492.25	550.454	2908.84	6238.82
152.032	152.033	-9.6206	5.56105	Xanthine	http://www.kegg.jp/entry/C00385	C00385	C5H4N4O2	KEGG search	1575.52	232.607	89.9185	618.676	1160.14	73.3904	76.727	149.704	143.405	1326.97
226.11	226.107	14.13	9.47995	Carnosine	http://www.kegg.jp/entry/C00386	C00386	C9H14N4O3	KEGG search	318.026	1487.32	341.369	964.29	788.601	1390.31	445.414	6152.98	337.541	206.821
467.263	467.259	7.46699	6.16847	Tobramycin	http://www.kegg.jp/entry/C00397	C00397	C18H37N5O9	KEGG search	740.684	1297.81	297.207	3167.13	3584.09	1476.51	1625	2656.29	4039.61	2750.33
290.225	290.225	2.7414	13.294	Androsterone	http://www.kegg.jp/entry/C00523	C00523	C19H30O2	KEGG search	14586.8	3052.32	4473.82	4350.2	3171.78	1523.56	1728.39	4125.78	4288.34	1559.01
137.048	137.048	-0.402582	5.95941	4-Aminobenzoate	http://www.kegg.jp/entry/C00568	C00568	C7H7NO2	KEGG search	1918.94	1027.96	1243.25	1702.06	1230.47	210.116	236.288	337.137	454.064	3165.56
152.042	152.047	-32.2755	0.861841	4-Hydroxy-3-methoxy-benzaldehyde	http://www.kegg.jp/entry/C00755	C00755	C8H8O3	KEGG search	2889.89	1548.06	789.254	1007.42	1481.2	983.125	3580.58	1393.01	1512.16	1103.54
204.088	204.09	-7.594	7.48913	Tryptophan	http://www.kegg.jp/entry/C00806	C00806	C11H12N2O2	KEGG search	213.667	16371.7	11742.8	381.03	23304	29127.4	47370.7	246	198	25105.1
148.034	148.037	-18.838	18.4704	Citramalate	http://www.kegg.jp/entry/C00815	C00815	C5H8O5	KEGG search	1737.42	4854.89	1478.53	1467.92	851.227	642.571	609.886	2277.07	893.121	907.559
128.063	128.063	1.7469	19.8231	Naphthalene	http://www.kegg.jp/entry/C00829	C00829	C10H8	KEGG search	2287.56	900.884	1840.55	2321.87	1317.94	997.943	1032.81	2003.04	1628.88	1445.12
301.302	301.298	11.4712	13.8861	Sphinganine	http://www.kegg.jp/entry/C00836	C00836	C18H39NO2	KEGG search	3484.62	2636.01	10261.8	6924.14	7924.95	9393.93	12315.9	249.728	491.13	13291.7
262.134	262.139	-20.6294	9.27524	Streptidine	http://www.kegg.jp/entry/C00837	C00837	C8H18N6O4	KEGG search	21341	234.3	26661.8	32228.7	1535.22	5169.11	4190.64	237.524	197.57	1332.75
150.014	150.016	-15.465	8.73212	(R,R)-Tartaric acid	http://www.kegg.jp/entry/C00898	C00898	C4H6O6	KEGG search	26873.1	324.425	9688.54	23571.5	6029.9	7550.93	12405.8	413.794	357.057	18216.7
149.073	149.07	22.1396	13.8744	3-Methyladenine	http://www.kegg.jp/entry/C00913	C00913	C6H7N5	KEGG search	1099.97	5181.65	456.119	5088.65	8375.41	2245.43	4617.16	7286.04	14072.8	6617.61
338.179	338.178	2.77304	18.0004	Benzyl viologen	http://www.kegg.jp/entry/C00915	C00915	C24H22N2	KEGG search	1589.65	1084.57	2354.3	2636.26	2610.43	2626.81	2850.29	1375.84	2718.22	8103.31
175.064	175.063	6.29641	10.1401	Indole-3-acetate	http://www.kegg.jp/entry/C00954	C00954	C10H9NO2	KEGG search	3322.62	214.917	5110.93	6325.57	1274.94	7388.67	1851.97	319.505	208.366	6000.2
146.053	146.058	-36.7705	7.43018	2-Dehydropantoate	http://www.kegg.jp/entry/C00966	C00966	C6H10O4	KEGG search	37495.4	4935.19	1627.73	30604.4	44154.2	30874.7	14618.9	19188.4	55626.5	12447.1
164.064	164.069	-25.8865	3.10913	6-Deoxy-D-galactose	http://www.kegg.jp/entry/C01018	C01018	C6H12O5	KEGG search	5561.11	4890.46	4353.02	9077.59	6973.76	6270.27	9635.71	6342.71	9530.3	10762.9
292.244	292.24	13.2056	13.8369	16alpha-Hydroxysteroid	http://www.kegg.jp/entry/C01090	C01090	C19H32O2	KEGG search	19893.6	3759.5	4852.18	5513.18	3417.4	1934.64	2615.94	7711.97	5305.29	2422.7
126.03	126.032	-11.5379	0.871609	1,2,3-Trihydroxybenzene	http://www.kegg.jp/entry/C01108	C01108	C6H6O3	KEGG search	2742.68	4631.41	10896	16439.8	8999.66	13231.4	9436.44	6527.79	12758.6	12240.3
292.201	292.204	-10.5688	17.622	(9S,13S,15Z)-12-Oxophyto-10,15-dienoate	http://www.kegg.jp/entry/C01226	C01226	C18H28O3	KEGG search	243.565	910.215	580.432	382.59	972.098	970.833	870.286	218.022	1651.8	13468.6
220.035	220.037	-11.9191	1.0258	(3E)-4-(2-Carboxyphenyl)-2-oxobut-3-enoate	http://www.kegg.jp/entry/C01275	C01275	C11H8O5	KEGG search	2258.49	11145.4	245.61	1646.19	3309.71	201.328	263.646	405.191	333.195	6947.39
301.067	301.067	-1.2395	12.2058	1-Guanidino-1-deoxy-scyllo-inositol 4-phosphate	http://www.kegg.jp/entry/C01294	C01294	C7H16N3O8P	KEGG search	960.494	130.107	4344.02	1449.39	2089.07	448.597	3510.04	98.4022	199.526	5581.49
220.119	220.117	9.92576	6.71399	1D-1-Guanidino-3-amino-1,3-dideoxy-scyllo-inositol	http://www.kegg.jp/entry/C01298	C01298	C7H16N4O4	KEGG search	2525.28	1269.82	3426.27	4226.56	2914.85	3145.84	5464.43	374.046	303.904	4776.27
202.143	202.143	1.58766	1.20706	Arg-OEt	http://www.kegg.jp/entry/C01404	C01404	C8H18N4O2	KEGG search	1505.36	1202.09	1047.35	1689.63	1177.14	407.033	449.846	474.519	771.851	1558.69
83.9579	83.9614	-41.8361	0.499128	Chloric acid	http://www.kegg.jp/entry/C01485	C01485	HClO3	KEGG search	152.483	1013.75	275.167	9025.36	5996.89	334.297	218.611	182.592	9032.72	21376.9
267.126	267.122	15.2837	1.27503	Agaritine	http://www.kegg.jp/entry/C01550	C01550	C12H17N3O4	KEGG search	21529.4	7946.9	21014.2	19266.1	15414.1	41369.5	29731.4	15392.2	35732.2	9892.39
178.062	178.063	-5.34041	7.43461	Vermelone	http://www.kegg.jp/entry/C01624	C01624	C10H10O3	KEGG search	1129.27	92.9225	1155.67	2041.04	5977	17341.7	6903.31	75.3555	216.233	5254.39
543.17	543.174	-7.54249	1.11347	Doxorubicin	http://www.kegg.jp/entry/C01661	C01661	C27H29NO11	KEGG search	3216	4637.91	3543.7	14896.1	1937.05	2051.53	1670.54	5393.81	5652.92	17721.4
250.044	250.044	1.03159	16.5538	Diflunisal	http://www.kegg.jp/entry/C01691	C01691	C13H8F2O3	KEGG search	1832.49	5640.81	25563.7	12550.9	4785.8	11748.6	9698.19	187.172	162.135	10354.4
396.339	396.339	-1.07001	16.9133	Ergosterol	http://www.kegg.jp/entry/C01694	C01694	C28H44O	KEGG search	2545.94	1623.73	4495.5	3304.52	7712.05	4236.22	7944.75	2449.49	10897.8	7805.19
270.077	270.073	16.4175	12.064	D-Lombricine	http://www.kegg.jp/entry/C01726	C01726	C6H15N4O6P	KEGG search	22696.7	17723.7	23727.7	17996.1	23231.5	11979.6	25316.1	16697.3	31534.5	402442
454.232	454.228	8.83081	9.29411	Ribostamycin	http://www.kegg.jp/entry/C01759	C01759	C17H34N4O10	KEGG search	12078.8	19029.2	13017.2	41332	29648	78270.9	38167.1	6621.42	674.911	14471.7
164.05	164.047	14.8385	3.14607	trans-2-Hydroxycinnamate	http://www.kegg.jp/entry/C01772	C01772	C9H8O3	KEGG search	2508.54	2235.91	324.205	2981.35	3194.81	218.814	204.85	564.674	469.893	7336.61
120.069	120.069	0.658636	4.20181	Benzamidine	http://www.kegg.jp/entry/C01784	C01784	C7H8N2	KEGG search	249.413	225.511	594.431	941.284	3887.16	330.138	4015.42	218.696	3064.26	4762.32
274.231	274.23	3.65216	13.816	3-Oxosteroid	http://www.kegg.jp/entry/C01876	C01876	C19H30O	KEGG search	10740.6	2573.35	3079.83	2880.81	2147.78	1337.55	1148.01	4586.55	3269.48	1436.18
129.044	129.043	10.4952	2.48128	4-Oxoproline	http://www.kegg.jp/entry/C01877	C01877	C5H7NO3	KEGG search	1951.43	1761.25	372.803	2353.55	2668.01	398.814	265.325	530.636	737.992	6724.67
468.248	468.243	9.51291	9.16747	Gentamicin A	http://www.kegg.jp/entry/C01917	C01917	C18H36N4O10	KEGG search	2575.27	4592.53	3145.33	6352.23	3876.16	7774.45	3988.29	4388.41	3870.02	6298.61
188.13	188.127	14.5067	1.18237	Homoarginine	http://www.kegg.jp/entry/C01924	C01924	C7H16N4O2	KEGG search	3592.47	799.137	693.588	2112.03	1465.32	579.684	304.468	537.416	445.814	2775.36
162.051	162.053	-12.4488	4.98463	3-Ethylmalate	http://www.kegg.jp/entry/C01989	C01989	C6H10O5	KEGG search	926.969	858.288	955.613	2764.19	2230.57	2295.93	3238.04	1404.88	4372.21	2264
312.065	312.063	6.03833	9.80455	Aspulvinone G	http://www.kegg.jp/entry/C02007	C02007	C17H12O6	KEGG search	3077.8	2959.32	8242.68	8561.36	5494.32	11677.2	10191	81.4293	144.21	12791.4
432.189	432.194	-11.7957	9.79785	Aspulvinone H	http://www.kegg.jp/entry/C02008	C02008	C27H28O5	KEGG search	21838.6	12709.3	7252.61	7008.52	75958.6	26345.8	35352.4	15671.6	33230.4	8071.6
148.07	148.074	-25.1852	13.8826	(S)-Mevalonate	http://www.kegg.jp/entry/C02104	C02104	C6H12O4	KEGG search	16376.1	97325.5	4755.57	79553.5	174132	32887.9	81488.7	141386	305713	138717
150.014	150.016	-14.7749	8.73049	(S,S)-Tartaric acid	http://www.kegg.jp/entry/C02107	C02107	C4H6O6	KEGG search	24543.9	324.425	9327.18	20643.8	5505.32	7440.85	12084.8	413.794	357.057	17418.8
292.244	292.24	14.1462	13.0263	Hydroxysteroid	http://www.kegg.jp/entry/C02159	C02159	C19H32O2	KEGG search	2915.8	2004.9	748.731	2016.46	2208.38	942.404	1336.71	2574.6	5221.3	1888.26
155.025	155.022	22.672	0.883203	4-Nitrocatechol	http://www.kegg.jp/entry/C02235	C02235	C6H5NO4	KEGG search	11433.9	16638	1532.38	3324.63	15784.3	9256.02	5634.93	710.386	11374	10951.9
268.12	268.117	12.2527	4.73976	Deoxycoformycin	http://www.kegg.jp/entry/C02267	C02267	C11H16N4O4	KEGG search	7661.29	6516.09	5560.53	16598.5	7311.99	8030.5	8393.94	10240.4	14896	9329.27
83.9573	83.9534	46.9296	26.7681	Dichloromethane	http://www.kegg.jp/entry/C02271	C02271	CH2Cl2	KEGG search	241.618	208.912	281.578	317.669	2113.84	2244.03	1867.82	213.019	4110.28	20490.2
470.334	470.34	-11.5096	15.9974	Glycyrrhetinate	http://www.kegg.jp/entry/C02283	C02283	C30H46O4	KEGG search	177.176	364.527	413.493	294.232	19282.6	687.479	9492.74	117.783	140.608	3024.21
162.052	162.053	-6.7913	19.7264	(R)-2-Ethylmalate	http://www.kegg.jp/entry/C02488	C02488	C6H10O5	KEGG search	2433.92	1321	1745.54	2090.44	3554.33	2171.15	3141.87	2429	4993.63	2879.94
170.076	170.073	15.8424	6.06644	2-Hydroxybiphenyl	http://www.kegg.jp/entry/C02499	C02499	C12H10O	KEGG search	2339.62	1803.83	648.9	2070.29	9689.59	3268.07	6152.74	2502.94	19602.1	7414.09
176.063	176.069	-30.6562	12.4215	alpha-Isopropylmalate	http://www.kegg.jp/entry/C02504	C02504	C7H12O5	KEGG search	3119.45	2664.51	3666.47	3457.05	2200.2	2713.79	2217.9	3765.49	2835.73	7665.17
152.051	152.047	22.7596	5.53959	4-Methoxybenzoate	http://www.kegg.jp/entry/C02519	C02519	C8H8O3	KEGG search	3171.1	2966.83	1871.9	4987.85	4331.53	4465.43	5065.39	5583.71	6180.26	2414.27
392.289	392.293	-9.35556	19.8846	Chenodeoxycholate	http://www.kegg.jp/entry/C02528	C02528	C24H40O4	KEGG search	5272	2849.49	10287.2	9722.04	3474.31	5605.9	5721.5	135.075	1644.68	4224.63
251.082	251.079	9.76909	12.9942	N-Feruloylglycine	http://www.kegg.jp/entry/C02564	C02564	C12H13NO5	KEGG search	17828.1	1342.89	136.838	4471.66	308.236	270.519	178.02	2389.93	434.062	167.671
483.303	483.302	2.98657	9.22497	Taurolithocholate	http://www.kegg.jp/entry/C02592	C02592	C26H45NO5S	KEGG search	494985	255060	18067.1	342689	1.00349e+06	415868	346081	944386	1.23629e+06	28212.3
480.311	480.309	4.59994	17.1109	20-Hydroxyecdysone	http://www.kegg.jp/entry/C02633	C02633	C27H44O7	KEGG search	3408.83	1572.7	8650.77	7787.18	5580.4	6472.34	10531.5	100.85	162.216	6605.44
160.069	160.074	-31.3059	0.977648	Pimelate	http://www.kegg.jp/entry/C02656	C02656	C7H12O4	KEGG search	1610.48	1472.83	1087.19	1124.05	3005.67	1536.82	1284.36	789.24	1399.99	1044.2
178.062	178.063	-5.30046	7.43507	Coniferyl aldehyde	http://www.kegg.jp/entry/C02666	C02666	C10H10O3	KEGG search	1129.27	92.9225	1155.67	2041.04	5555.28	16184.7	7419.43	75.3555	216.233	5254.39
151.066	151.063	15.1701	4.92335	N-(Acetyloxy)benzenamine	http://www.kegg.jp/entry/C02709	C02709	C8H9NO2	KEGG search	28224.2	8781.93	14896.3	25481.1	16491.8	25165.6	17882.2	15601.4	35185.6	10660.2
541.293	541.292	1.01527	16.6768	Psychosine sulfate	http://www.kegg.jp/entry/C02744	C02744	C24H47NO10S	KEGG search	3566.38	3644.62	8740.35	13138.7	3971.43	5225.91	5609.66	256.208	220.707	8662.78
274.231	274.23	4.06794	13.4686	3-Oxo-5beta-steroid	http://www.kegg.jp/entry/C02797	C02797	C19H30O	KEGG search	3184.41	2393.04	878.747	1730.34	2018.83	1224.18	1108.14	4586.55	3939.28	1409.8
281.083	281.083	-2.52615	14.0741	Albendazole S-oxide	http://www.kegg.jp/entry/C02809	C02809	C12H15N3O3S	KEGG search	383.407	708.812	1032.73	325.134	1942.87	5150.5	2413.97	149.986	134.701	545.394
126.031	126.032	-1.58761	0.872324	Benzene-1,2,4-triol	http://www.kegg.jp/entry/C02814	C02814	C6H6O3	KEGG search	2742.68	4437.46	10800.3	16439.8	8999.66	13403.7	9417.32	6364.18	12758.6	12240.3
279.091	279.092	-0.800179	12.8423	Thiamine acetic acid	http://www.kegg.jp/entry/C02892	C02892	C12H15N4O2S	KEGG search	485.385	95.6504	214.476	15767.6	70.2067	112.165	97.0558	70.3897	75.597	129.363
158.077	158.073	26.5896	2.89703	(2-Naphthyl)methanol	http://www.kegg.jp/entry/C02909	C02909	C11H10O	KEGG search	816.935	4216.18	912.414	790.895	1862.76	2750.43	1919.32	8668.75	3645.03	981.016
468.322	468.324	-4.95318	16.0254	3-Oxoglycyrrhetinate	http://www.kegg.jp/entry/C02943	C02943	C30H44O4	KEGG search	2717.56	2376.19	6468.92	5243.45	1430.61	1351.51	3549.61	180.414	286.186	3958.16
276.245	276.245	0.569769	13.117	7beta-Hydroxysteroid	http://www.kegg.jp/entry/C02956	C02956	C19H32O	KEGG search	8095.86	2706.75	2146.66	3254.4	2089.4	1387.31	1518.72	3904.06	4583.57	2650.86
399.336	399.335	3.17868	15.884	L-Palmitoylcarnitine	http://www.kegg.jp/entry/C02990	C02990	C23H45NO4	KEGG search	279.229	759.444	330.145	240.632	14335.2	783.317	5646.89	274.817	2433.89	6821.8
151.065	151.063	8.5431	4.93616	N-Methylanthranilate	http://www.kegg.jp/entry/C03005	C03005	C8H9NO2	KEGG search	28883.4	6041.5	14896.3	26332.3	16847	25165.6	19540	15601.4	35185.6	14167.1
374.286	374.282	10.4184	16.7179	3-Oxo-5beta-cholanate	http://www.kegg.jp/entry/C03070	C03070	C24H38O3	KEGG search	2363.64	3920.92	2241.62	3536.64	5096.49	5656.98	2914.26	6462.5	7350.72	10174.2
276.246	276.245	2.54633	14.5739	3alpha-Hydroxysteroid	http://www.kegg.jp/entry/C03072	C03072	C19H32O	KEGG search	89191.1	59935.8	7092.13	49675.6	42818.7	20817.7	31687.8	100090	99601.7	51303.3
373.098	373.094	9.18843	6.01541	Deacetylcephalosporin C	http://www.kegg.jp/entry/C03112	C03112	C14H19N3O7S	KEGG search	400.119	400.207	2674.66	3569.51	2754.74	239.593	496.629	82.2314	120.597	940.964
160.088	160.085	19.876	4.7174	N5-Methyl-L-glutamine	http://www.kegg.jp/entry/C03153	C03153	C6H12N2O3	KEGG search	2535.47	4797.6	2984.75	3488.86	13765.1	24419.3	10811.3	8854.24	22800.2	9704.93
780.609	780.606	4.7098	24.4423	3-Demethylubiquinone-9	http://www.kegg.jp/entry/C03226	C03226	C53H80O4	KEGG search	9308.3	367.284	21625.1	5920.05	8213.64	14784	10683.2	3756.77	5911.93	67394
312.065	312.071	-16.9642	9.78847	Inosine-5'-carboxylate	http://www.kegg.jp/entry/C03280	C03280	C11H12N4O7	KEGG search	3077.8	123.725	12296.7	8561.36	5494.32	11358.3	10191	81.4293	144.21	12497.9
181.077	181.074	18.8616	0.904969	L-threo-3-Phenylserine	http://www.kegg.jp/entry/C03290	C03290	C9H11NO3	KEGG search	7090.74	7755.44	15801.2	23113.3	19688.7	26404	20495.4	9200.38	33327.4	32517.1
140.046	140.047	-8.11782	0.871372	2,3,5-Trihydroxytoluene	http://www.kegg.jp/entry/C03338	C03338	C7H8O3	KEGG search	13185.5	34005.8	72555.6	106193	53355.8	85384.4	56223.9	55424.8	86931.3	91440
138.063	138.068	-35.7212	1.16828	3-Methoxybenzyl alcohol	http://www.kegg.jp/entry/C03352	C03352	C8H10O2	KEGG search	4338.15	3467.28	4881.79	5696.62	3192.93	7480.08	2970.52	3130.83	2568.74	3786.49
410.263	410.267	-9.34337	25.3123	Sterol 3-beta-D-glucoside	http://www.kegg.jp/entry/C03641	C03641	C23H38O6	KEGG search	62.4127	84.1602	95.6	64.2019	235.912	452.596	336.757	44.6418	122.888	4285.53
290.077	290.079	-6.26171	7.8209	cis-3,4-Leucopelargonidin	http://www.kegg.jp/entry/C03648	C03648	C15H14O6	KEGG search	100.575	51.073	284.316	59.2835	1444.82	12682.4	2565.46	43.7039	117.009	32329.8
162.052	162.053	-1.96781	15.3327	3-Hydroxy-3-methylglutarate	http://www.kegg.jp/entry/C03761	C03761	C6H10O5	KEGG search	20795.9	30219.4	5583.95	21479.7	36281.5	14652.9	24224.4	40516.2	86149.4	36512.4
265.117	265.118	-2.31791	15.3199	N6-Methyl-2'-deoxyadenosine	http://www.kegg.jp/entry/C03795	C03795	C11H15N5O3	KEGG search	694.812	7963.85	381.948	335.676	4695.04	2804.18	2324	17432.9	12354	811.452
141.044	141.043	11.6195	0.857548	2-Aminomuconate semialdehyde	http://www.kegg.jp/entry/C03824	C03824	C6H7NO3	KEGG search	2391.36	5090.15	8018.24	16798.6	12015.1	18314.7	11759.8	7694.43	19854.2	23494.1
148.034	148.037	-21.4749	19.7301	2-Dehydro-3-deoxy-D-xylonate	http://www.kegg.jp/entry/C03826	C03826	C5H8O5	KEGG search	8683.93	4377.35	4671.05	6858.89	9744.42	5645.48	9029.57	10504.2	13512.3	7001.1
428.361	428.365	-9.34852	23.2436	(24R,24(1)R)-Fucosterol epoxide	http://www.kegg.jp/entry/C03910	C03910	C29H48O2	KEGG search	2143.79	62.7693	4697.66	1733.51	3567.43	4533.4	6540.5	76.5763	175.243	5391.69
180.116	180.115	6.17814	11.7813	3-tert-Butyl-5-methylcatechol	http://www.kegg.jp/entry/C03929	C03929	C11H16O2	KEGG search	1875.5	300.978	2718.01	6566.22	1559.9	1726.34	3385.96	953.045	273.369	5280.2
288.173	288.173	0.124657	13.3563	6beta-Hydroxy-17beta-estradiol	http://www.kegg.jp/entry/C03935	C03935	C18H24O3	KEGG search	1718.81	382.598	7538.26	1550.32	322.003	427.444	467.433	68.021	115.741	404.242
204.111	204.111	-2.2979	7.12963	N6-Acetyl-N6-hydroxy-L-lysine	http://www.kegg.jp/entry/C03955	C03955	C8H16N2O4	KEGG search	34531.6	34701.5	3649.37	39632	43247.8	17697.7	24173.8	44849.3	53865.8	33737.9
126.054	126.054	-4.90937	5.93499	5-Amino-4-imidazolecarboxyamide	http://www.kegg.jp/entry/C04051	C04051	C4H6N4O	KEGG search	2703.76	2217.87	1464.1	7438.66	2856.44	1339.04	5570.17	3193.26	13392.2	4538.23
518.386	518.382	8.27796	17.0438	13-beta-D-Glucosyloxydocosanoate	http://www.kegg.jp/entry/C04103	C04103	C28H54O8	KEGG search	3740.67	7091.3	1886.11	2850.68	3878.14	3267.35	2639.62	8054.12	6753.04	6945.19
264.115	264.111	16.2356	15.3192	Phenylacetylglutamine	http://www.kegg.jp/entry/C04148	C04148	C13H16N2O4	KEGG search	5046.73	70328.3	1770.42	1448.21	36063.4	21117.2	16606	170729	114431	4695.09
271.082	271.084	-7.67207	12.0688	N-Benzoyl-4-methoxyanthranilate	http://www.kegg.jp/entry/C04208	C04208	C15H13NO4	KEGG search	4948.56	2962.43	6102.41	2054.16	11236.8	2189.3	9928.77	2001.35	5271.53	38852.8
141.045	141.043	16.1862	0.874946	6-Oxo-1,4,5,6-tetrahydronicotinate	http://www.kegg.jp/entry/C04226	C04226	C6H7NO3	KEGG search	2413.35	4774.76	12391.9	16912.7	11934.6	18200.3	11759.8	7771.96	19680.3	21096.3
324.105	324.106	-1.68145	1.24787	Bis-D-fructose 2',1:2,1'-dianhydride	http://www.kegg.jp/entry/C04333	C04333	C12H20O10	KEGG search	672.166	749.621	131.137	333.021	541.893	155.603	109.669	160.569	157.851	1263.17
326.104	326.1	12.346	14.6202	4-O-beta-D-Glucosyl-4-hydroxycinnamate	http://www.kegg.jp/entry/C04415	C04415	C15H18O8	KEGG search	7104.93	13601.8	7446.48	18079.5	5278.86	5570.69	3844.86	10776.4	7459.25	19370.1
290.108	290.111	-12.7438	7.81228	N-Succinyl-LL-2,6-diaminoheptanedioate	http://www.kegg.jp/entry/C04421	C04421	C11H18N2O7	KEGG search	188.557	112.08	166.593	118.973	2898.33	5900.37	1790.03	195.512	9355.03	53445.6
380.101	380.1	2.25818	1.16232	S-(N-Hydroxy-N-methylcarbamoyl)glutathione	http://www.kegg.jp/entry/C04572	C04572	C12H20N4O8S	KEGG search	6300.08	10409.4	8629.92	185933	4347.74	4584.48	2720.8	18161.1	13738.9	7938.4
270.095	270.096	-5.2395	12.06	6-Hydroxyl-1,6-dihydropurine ribonucleoside	http://www.kegg.jp/entry/C04583	C04583	C10H14N4O5	KEGG search	52122.8	30613.8	8244.7	11674.7	153385	15593.6	94396.4	19443.3	61802.7	22658.5
151.03	151.027	19.8846	0.878077	6-Imino-5-oxocyclohexa-1,3-dienecarboxylate	http://www.kegg.jp/entry/C04584	C04584	C7H5NO3	KEGG search	2174.84	193.155	139.278	517.784	4512.5	136.997	167.281	313.918	227.967	1131.49
444.267	444.264	5.70493	13.8693	3-(O-Geranylgeranyl)-sn-glycerol 1-phosphate	http://www.kegg.jp/entry/C04590	C04590	C23H41O6P	KEGG search	158.34	11211.6	143.193	4577.07	2788.91	570.018	2409.12	4922.45	12702.1	6203.9
183.07	183.076	-28.5191	16.4606	2,6-Diamino-4-hydroxy-5-(N-methyl)formamidopyrimidine	http://www.kegg.jp/entry/C04744	C04744	C6H9N5O2	KEGG search	3372.24	2593.26	8687.67	6213.96	2844.44	4021.12	4598.03	497.692	511.934	5570.35
336.232	336.23	5.81027	16.1426	(5Z,9E,14Z)-(8xi,11R,12S)-11,12-Epoxy-8-hydroxyicosa-5,9,14-trienoic acid	http://www.kegg.jp/entry/C04849	C04849	C20H32O4	KEGG search	255.207	275.928	381.756	750.682	351.468	471.992	391.398	159.078	779.032	5773.65
564.147	564.148	-1.4249	10.5571	Apigenin 7-O-[beta-D-apiosyl-(1->2)-beta-D-glucoside]	http://www.kegg.jp/entry/C04858	C04858	C26H28O14	KEGG search	2000.25	305.345	1169.79	1930.94	1289.33	3065.08	2152.67	77.6453	116.096	1903.67
158.059	158.058	8.13608	0.899966	Dimethyl citraconate	http://www.kegg.jp/entry/C05126	C05126	C7H10O4	KEGG search	1188.06	4246.89	8915.72	10743.4	8719.36	15154.2	8445.71	5820.51	13884.8	13262.6
451.322	451.32	4.85425	16.2337	Teleocidin B-1	http://www.kegg.jp/entry/C05150	C05150	C28H41N3O2	KEGG search	3144.03	3934.49	2643.83	3454.87	7169.79	3524.55	5422.72	4707.19	14590.4	5519.72
596.287	596.289	-2.52776	18.7901	Berbamunine	http://www.kegg.jp/entry/C05177	C05177	C36H40N2O6	KEGG search	2705.18	465.426	651.738	217.801	4206.02	1511.69	6480.41	71.3401	147.697	955.797
342.147	342.147	0.918718	1.55788	Phaseollidin hydrate	http://www.kegg.jp/entry/C05229	C05229	C20H22O5	KEGG search	915.901	1287.71	3060.31	5821.26	737.105	1678.55	871.199	1473.12	1477.77	3448.58
991.289	991.293	-3.48673	16.9925	3-Oxotetradecanoyl-CoA	http://www.kegg.jp/entry/C05261	C05261	C35H60N7O18P3S	KEGG search	1060.9	1054.55	841.868	2085.91	1947.27	1167.82	1421.06	677.289	1917.17	7384.18
290.226	290.225	3.63431	15.257	5beta-Dihydrotestosterone	http://www.kegg.jp/entry/C05293	C05293	C19H30O2	KEGG search	2190.57	7364.34	1357.42	4961.23	1934.8	308.291	2047.69	10632.4	6531.86	2167.19
300.173	300.173	2.00564	15.3124	2-Methoxyestrone	http://www.kegg.jp/entry/C05299	C05299	C19H24O3	KEGG search	4069.04	17281.4	1840.43	6449.05	12102.2	5651.16	8789.8	15434.3	28508.7	13886.9
576.42	576.418	3.87973	16.0478	3-Hexaprenyl-4-hydroxy-5-methoxybenzoate	http://www.kegg.jp/entry/C05313	C05313	C38H56O4	KEGG search	232.11	1735.55	1441.33	496.595	52718.5	3798.3	40147.1	69.9279	151.09	10706.9
336.233	336.23	8.61531	14.7139	5(S)-HPETE	http://www.kegg.jp/entry/C05356	C05356	C20H32O4	KEGG search	773.225	30571.5	1808.56	16705.9	2108.32	793.517	4579.61	189.395	213.297	11463.8
542.483	542.485	-4.30666	18.0809	all-trans-Phytofluene	http://www.kegg.jp/entry/C05414	C05414	C40H62	KEGG search	2882.02	1450.88	3241.44	2047.31	2409.34	4788.22	4455.6	1245.29	1169.9	9250.15
370.361	370.36	2.54644	19.7873	5-Cholestene	http://www.kegg.jp/entry/C05416	C05416	C27H46	KEGG search	25928.6	31834.3	9291.26	33428	21405.8	13624.4	12883.6	33877.5	24711.4	11230.3
394.327	394.324	9.69218	16.3758	Ergosta-5,7,22,24(28)-tetraen-3beta-ol	http://www.kegg.jp/entry/C05440	C05440	C28H42O	KEGG search	9470.06	5116.76	8763.48	11711.5	19241.6	8271.72	17370.9	6590.86	35977.1	31131.7
412.374	412.37	9.45765	17.8736	Stigmasterol	http://www.kegg.jp/entry/C05442	C05442	C29H48O	KEGG search	1221.26	837.357	746.087	1890.46	1267.22	4625.33	2386.05	692.134	4781.07	3106.86
316.237	316.24	-10.801	14.3633	5beta-Pregnane-3,20-dione	http://www.kegg.jp/entry/C05479	C05479	C21H32O2	KEGG search	6194.64	7507.71	6243.05	4180.94	2297.95	2647.45	1405.46	12887.3	6074.33	794.825
418.341	418.345	-8.18038	25.7934	17alpha,20alpha-Dihydroxycholesterol	http://www.kegg.jp/entry/C05499	C05499	C27H46O3	KEGG search	158.422	83.8878	288.262	525.512	1201.21	2710.4	1894.81	80.9342	213.222	683.515
300.068	300.071	-9.02388	12.2144	Urate-3-ribonucleoside	http://www.kegg.jp/entry/C05513	C05513	C10H12N4O7	KEGG search	7473.08	256.422	43622.5	12167.7	19414.1	2776.03	33053.1	298.052	386.921	48717.5
187.082	187.084	-11.0028	7.12753	6-Acetamido-2-oxohexanoate	http://www.kegg.jp/entry/C05548	C05548	C8H13NO4	KEGG search	154903	157194	5019.88	176348	241308	84221.2	112728	209181	358294	192402
170.057	170.058	-4.01891	6.06204	3,4-Dihydroxyphenylethyleneglycol	http://www.kegg.jp/entry/C05576	C05576	C8H10O4	KEGG search	1032.94	199.28	1990.74	1225.73	5217.32	4550.89	9881.04	138.229	370.852	7933.28
183.09	183.089	4.67148	16.4802	L-Normetanephrine	http://www.kegg.jp/entry/C05589	C05589	C9H13NO3	KEGG search	6953.43	4871.46	2352.33	3789.76	5671.16	3831.81	3584.58	7185.66	8484.88	4589.12
594.338	594.342	-5.6371	9.71537	L-Urobilin	http://www.kegg.jp/entry/C05793	C05793	C33H46N4O6	KEGG search	9673.23	4626.13	107.796	1756.55	10783.9	6690.21	4817.55	9824.86	20547.4	386.888
682.534	682.533	2.86779	17.6376	2-Octaprenyl-6-methoxy-1,4-benzoquinone	http://www.kegg.jp/entry/C05813	C05813	C47H70O3	KEGG search	250.519	383.127	527.633	500.516	2605.55	2165.91	5128.86	171.056	235.002	544.297
306.074	306.074	-1.60043	3.96371	Leucocyanidin	http://www.kegg.jp/entry/C05906	C05906	C15H14O7	KEGG search	1059.56	1183.66	60.3005	298.868	3804.61	79.5348	95.7789	69.1121	117.038	3388.07
334.218	334.214	10.7151	14.555	Prostaglandin B2	http://www.kegg.jp/entry/C05954	C05954	C20H30O4	KEGG search	17022.2	20266.8	25021.1	34836.9	8008.87	17398.4	21044	325.733	236.795	25955.6
334.218	334.214	11.5007	14.555	Prostaglandin C2	http://www.kegg.jp/entry/C05955	C05955	C20H30O4	KEGG search	19730.1	20266.8	22380.3	38364.7	10411.4	17420.1	17172.4	325.733	236.795	28591.4
334.219	334.214	12.6566	6.79134	Prostaglandin J2	http://www.kegg.jp/entry/C05957	C05957	C20H30O4	KEGG search	1033.07	6258.61	268.764	553.019	2290.72	2041.87	1034.41	16318.6	1191.54	149.611
138.065	138.068	-20.7351	1.16471	4-Hydroxyphenylethanol	http://www.kegg.jp/entry/C06044	C06044	C8H10O2	KEGG search	4050.76	3216.59	4881.79	5486.43	3031.97	7390.55	3030.23	3130.83	2540.01	2830.36
190.112	190.111	7.41403	5.11509	N-Methylserotonin	http://www.kegg.jp/entry/C06212	C06212	C11H14N2O	KEGG search	4189.43	6048.88	284.879	2489.03	15285.3	159.201	138.351	425.223	290.843	8781.76
174.113	174.116	-15.1058	1.18377	N-Methyltryptamine	http://www.kegg.jp/entry/C06213	C06213	C11H14N2	KEGG search	373043	4477.84	796.97	3312.91	7895.72	1086.37	427.89	796.069	653.723	18877.3
145.053	145.053	0.921047	7.00126	Isocarbostyril	http://www.kegg.jp/entry/C06324	C06324	C9H7NO	KEGG search	1361.32	3285.32	7848.77	4672.55	2031.4	6365.11	9187.48	789.789	795.868	15616.3
175.064	175.063	6.40486	10.1403	3-Methyl-quinolin-2,8-diol	http://www.kegg.jp/entry/C06344	C06344	C10H9NO2	KEGG search	3684.26	214.917	5110.93	6973.22	1274.94	7246.18	1851.97	319.505	208.366	6578.3
129.059	129.058	7.53014	10.1196	Quinoline	http://www.kegg.jp/entry/C06413	C06413	C9H7N	KEGG search	4877.3	584.997	7912.15	10578.3	2118.2	10843.5	3017.76	1335.26	680.465	11235.6
145.053	145.053	1.86164	9.08517	2(1H)-Quinolinone	http://www.kegg.jp/entry/C06415	C06415	C9H7NO	KEGG search	3623.82	1606.49	11895.4	13374.5	3619.22	12458.7	5983.15	712.238	421.792	15415.9
162.057	162.053	25.5835	12.3362	1,5-Anhydro-D-fructose	http://www.kegg.jp/entry/C06485	C06485	C6H10O5	KEGG search	10411.5	6589.3	4269.48	15966.3	9614.92	10443	10087	11774.3	11027.1	24162.1
521.01	521.011	-2.31414	16.6282	5'-Guanylylmethylenebisphosphonate	http://www.kegg.jp/entry/C06500	C06500	C11H18N5O13P3	KEGG search	4750.2	2619.62	7709.18	8652.21	3679.49	4107.33	4004.89	1554.69	4098.07	7382.47
594.273	594.273	-0.633099	9.75259	Obamegine	http://www.kegg.jp/entry/C06513	C06513	C36H38N2O6	KEGG search	22048.9	13852.9	8187.13	7031.36	49441.5	31927.4	23893.9	18984.3	27681.4	11608
594.273	594.273	-0.633099	9.74024	Aromoline	http://www.kegg.jp/entry/C06514	C06514	C36H38N2O6	KEGG search	22048.9	13852.9	8187.13	7031.36	49441.5	31927.4	23893.9	18984.3	27681.4	11608
188.085	188.084	9.17857	7.1315	cis-2,3-Dihydro-2,3-dihydroxybiphenyl	http://www.kegg.jp/entry/C06589	C06589	C12H12O2	KEGG search	11358.1	11008.8	1749.27	12920.7	18433	7673.48	10663.2	14378.6	22631.7	15493.7
703.454	703.451	4.48699	9.95157	Erythromycin D	http://www.kegg.jp/entry/C06633	C06633	C36H65NO12	KEGG search	1557.71	390.514	470.907	947.078	3490.2	1828.94	3930.44	1089.22	5399.01	1978.37
281.165	281.163	9.46312	17.6869	Cycloheximide	http://www.kegg.jp/entry/C06685	C06685	C15H23NO4	KEGG search	6229.02	2613.67	8461.21	9664.88	2615.89	3185.44	2749.1	4026.1	3930.51	5862.97
645.244	645.248	-6.68599	5.80542	Acarbose	http://www.kegg.jp/entry/C06802	C06802	C25H43NO18	KEGG search	1736.38	150.11	301.325	876.496	947.035	424.758	688.64	156.404	853.264	2469.06
336.202	336.205	-9.75492	16.0531	Acebutolol	http://www.kegg.jp/entry/C06803	C06803	C18H28N2O4	KEGG search	511.927	501.806	226.918	395.522	602.971	875.844	565.278	329.569	995.846	5380.33
314.157	314.155	7.38789	13.8768	Clomipramine	http://www.kegg.jp/entry/C06918	C06918	C19H23ClN2	KEGG search	1574.4	9940.25	517.572	8921.83	13444.9	3238.75	6946.06	12937.6	21077.2	8972.88
275.169	275.167	4.53775	4.25586	Cyclobenzaprine	http://www.kegg.jp/entry/C06931	C06931	C20H21N	KEGG search	1053.96	989.842	233.438	3486.76	1801.27	1087.73	2325.81	1554.86	21971.7	695.975
469.023	469.027	-8.49477	8.72606	Dicloxacillin	http://www.kegg.jp/entry/C06950	C06950	C19H17Cl2N3O5S	KEGG search	2406.14	1436.01	3501.32	4370.1	3647.14	4961.31	4106.31	2419.67	3556.92	4334.72
309.27	309.267	10.8081	15.794	Dicyclomine	http://www.kegg.jp/entry/C06951	C06951	C19H35NO2	KEGG search	20182.7	13620.2	16806.8	18465.5	16519.3	6108.16	10843.6	22652.1	17198.1	9883.57
339.234	339.231	9.9238	11.0613	Disopyramide	http://www.kegg.jp/entry/C06965	C06965	C21H29N3O	KEGG search	183.381	653.371	147.242	3523.74	1815.49	946.422	1068.76	2260.43	1624.24	262.625
301.163	301.168	-14.4214	8.70603	Dobutamine	http://www.kegg.jp/entry/C06967	C06967	C18H23NO3	KEGG search	2371.21	7259.96	847.905	1191.9	8582.72	9928.19	3656.69	36534.7	4026.38	493.531
306.1	306.104	-14.57	11.3535	Fluconazole	http://www.kegg.jp/entry/C07002	C07002	C13H12F2N6O	KEGG search	107.593	160.804	550.8	14149.5	3772.75	7458.27	6411.7	96.138	67.8888	347.714
244.093	244.09	13.2613	12.4343	Flurbiprofen	http://www.kegg.jp/entry/C07013	C07013	C15H13FO2	KEGG search	1168.15	887.681	1185.13	966.548	1142.26	1644.85	1152.9	1295.08	1805.54	5222.69
335.171	335.176	-15.9801	16.0203	Hydroxychloroquine	http://www.kegg.jp/entry/C07043	C07043	C18H26ClN3O	KEGG search	5682.23	6953.15	731.93	5956.87	9384.6	5527.62	7898.86	4328.77	19683.8	2489.35
332.222	332.223	-1.92279	16.3197	Ipratropium	http://www.kegg.jp/entry/C07052	C07052	C20H30NO3	KEGG search	1853.05	305.776	881.536	5310.1	214.409	624.954	1247.24	174.439	106.442	3955.79
170.057	170.058	-4.38347	6.06227	2-Hydroxy-6-oxo-octa-2,4-dienoate	http://www.kegg.jp/entry/C07123	C07123	C8H10O4	KEGG search	1032.94	199.28	1990.74	1225.73	4623.17	4550.89	11015.8	138.229	370.852	7933.28
380.108	380.104	10.861	1.11991	Methicillin	http://www.kegg.jp/entry/C07177	C07177	C17H20N2O6S	KEGG search	48970.3	106942	76993.1	334970	27340.7	48395.2	41033.7	161250	155019	353851
331.111	331.114	-7.45165	12.2153	Nizatidine	http://www.kegg.jp/entry/C07270	C07270	C12H21N5O2S2	KEGG search	8369.21	3298.75	5273.92	5718.29	7183.18	3384.73	5532.71	4238.87	10332.3	11826.2
263.169	263.167	7.85858	7.63055	Nortriptyline	http://www.kegg.jp/entry/C07274	C07274	C19H21N	KEGG search	1578.8	1398.27	616.588	4897.59	8839.82	5031	4445.17	3961.75	14420.6	4748.38
295.137	295.135	5.29018	1.00958	Sumatriptan	http://www.kegg.jp/entry/C07319	C07319	C14H21N3O2S	KEGG search	7913.46	9384.3	14422	13942.3	10149.3	14886.3	16818.2	13051.9	15482.2	5029.94
452.185	452.185	-0.414864	1.24358	3'-Demethylstaurosporine	http://www.kegg.jp/entry/C07349	C07349	C27H24N4O3	KEGG search	793.362	4807.74	4739.17	1832.94	1886.43	3657.91	2663.75	10598.6	750.158	771.176
257.132	257.13	9.2628	1.00624	Procarbazine hydrochloride	http://www.kegg.jp/entry/C07376	C07376	C12H19N3O. HCl	KEGG search	114694	44611.8	186792	109120	64844.6	175629	136370	89463	186212	163535
294.197	294.194	9.56173	8.30668	Proparacaine	http://www.kegg.jp/entry/C07383	C07383	C16H26N2O3	KEGG search	9368.94	8007.96	628.19	10206.2	10013.1	6791.65	7185.25	11404.8	11148.2	7837.17
373.137	373.138	-3.67966	6.00098	Prochlorperazine	http://www.kegg.jp/entry/C07403	C07403	C20H24ClN3S	KEGG search	761.033	4228.94	1210.57	8068.59	4568.71	4566.65	5519.35	8695.07	20199.7	8477.2
303.137	303.139	-5.52162	14.7726	Phenoxybenzamine	http://www.kegg.jp/entry/C07435	C07435	C18H22ClNO	KEGG search	113.877	61.1778	169.826	108.618	102.41	110.601	111.921	69.8667	76.6406	7747.87
212.108	212.11	-7.1827	0.50435	Burimamide	http://www.kegg.jp/entry/C07448	C07448	C9H16N4S	KEGG search	36.5619	198.244	1085.54	51	88.2564	67.2628	63.1516	606.749	60.3333	8191.9
270.058	270.056	6.01536	12.0649	Nordazepam	http://www.kegg.jp/entry/C07486	C07486	C15H11ClN2O	KEGG search	24027.3	3727.26	121993	24125.3	72983.5	15987.5	177163	261.403	240.464	238356
217.109	217.11	-6.68948	7.44742	Glutethimide	http://www.kegg.jp/entry/C07489	C07489	C13H15NO2	KEGG search	7168.5	248.921	4452.82	7267.88	9924.43	24262.1	12658.7	162.158	280.801	5908.69
183.969	183.971	-14.9538	0.653778	Enflurane	http://www.kegg.jp/entry/C07516	C07516	C3H2ClF5O	KEGG search	656.033	2238.36	2046.96	3889.92	284.096	3963.82	1892.34	3367.54	53.275	6367.8
313.165	313.168	-9.4692	10.7046	Ethylmorphine	http://www.kegg.jp/entry/C07537	C07537	C19H23NO3	KEGG search	19829	2724.74	1960.55	21807.6	8737.81	1596.48	3915.43	8926.46	39230.9	6625.38
231.138	231.137	5.42804	7.78152	Aminopyrine	http://www.kegg.jp/entry/C07539	C07539	C13H17N3O	KEGG search	185.241	1973.52	82.9139	203.057	2814.72	4180.15	877.889	7378.19	654.594	250.832
135.068	135.068	-5.9395	4.74093	Acetanilide	http://www.kegg.jp/entry/C07565	C07565	C8H9NO	KEGG search	18900.1	14796.1	15745.1	34670.1	30814.3	31560.3	43349.7	21325.6	49902	23891.9
312.093	312.097	-12.1812	9.7869	Pteroic acid	http://www.kegg.jp/entry/C07582	C07582	C14H12N6O3	KEGG search	5744.09	2340.84	3435.69	6347.62	8065.75	5223.35	6202.72	5862.42	15406	19694.9
381.076	381.076	0.560715	1.14555	Celecoxib	http://www.kegg.jp/entry/C07589	C07589	C17H14F3N3O2S	KEGG search	6547.82	7541.81	89.4748	426.749	5201.42	92.127	79.5906	93.3775	104.856	2725.03
179.098	179.095	19.1815	4.87303	Phenacetin	http://www.kegg.jp/entry/C07591	C07591	C10H13NO2	KEGG search	239.628	2304.75	187.485	271.356	1890.59	7301.87	1328.55	4577.14	1693.08	392.537
181.973	181.971	13.4082	0.687153	Succimer	http://www.kegg.jp/entry/C07598	C07598	C4H6O4S2	KEGG search	5397.6	6672.27	5005.48	24776.5	15106.7	7166.37	115.179	14999.9	22322.8	28556.6
292.244	292.24	14.7047	15.2579	Androstanediol	http://www.kegg.jp/entry/C07632	C07632	C19H32O2	KEGG search	8110.72	37397.5	3126.17	16963.9	19009.1	1852.26	9869.76	68701.4	45840.6	8516.59
134.087	134.088	-8.28695	5.46573	WR 1065	http://www.kegg.jp/entry/C07651	C07651	C5H14N2S	KEGG search	2216.66	955.358	1121.73	2560.29	3970.58	2788.34	4444.37	1630.26	10097	3828.79
610.254	610.254	-0.498874	9.50539	Candesartan cilexetil	http://www.kegg.jp/entry/C07709	C07709	C33H34N6O6	KEGG search	29373.9	51258.1	6217.83	15536.9	52602.3	52437.6	31326.5	44477	215180	11224.7
234.054	234.053	4.7346	13.0179	2-Hydroxy-6-oxo-6-(2-hydroxyphenyl)-hexa-2,4-dienoate	http://www.kegg.jp/entry/C07731	C07731	C12H10O5	KEGG search	3444.24	854.453	188.317	3138.04	93.5742	128.437	95.4219	212.891	66.2408	120.305
240.148	240.147	1.26742	1.25226	Pirbuterol	http://www.kegg.jp/entry/C07807	C07807	C12H20N2O3	KEGG search	2137.37	2808.09	203.993	1511.6	3173.85	205.001	234.755	285.949	393.443	3972.14
340.196	340.191	12.512	19.0841	Mepenzolate	http://www.kegg.jp/entry/C07818	C07818	C21H26NO3	KEGG search	678.513	341.541	1073.24	743.426	1260.56	1107.63	1324.71	543.537	1181.12	3312.69
381.109	381.112	-8.95516	1.13039	Rabeprazole sodium	http://www.kegg.jp/entry/C07865	C07865	C18H20N3O3S. Na	KEGG search	6928.8	10973.5	8685.02	21963.8	5177.18	6756.06	6091.97	14037.1	14320.1	22643.1
270.115	270.113	5.36918	12.0484	Chloroprocaine	http://www.kegg.jp/entry/C07877	C07877	C13H19ClN2O2	KEGG search	7123.44	3870.74	2030.14	2025.64	10710.5	3533.23	7581.7	4799.2	9892.24	9664.31
187.113	187.113	1.08182	7.13103	Amantadine hydrochloride	http://www.kegg.jp/entry/C07939	C07939	C10H17N. HCl	KEGG search	4354.57	4096.33	250.332	3940.96	5675.36	2684.44	3338.69	5780.68	7933.19	4940.14
467.302	467.304	-2.91922	9.53084	Buprenorphine	http://www.kegg.jp/entry/C08007	C08007	C29H41NO4	KEGG search	11669.9	6328.1	1235.19	10901.8	31210.6	17405.1	10235.6	12641.6	30037.9	4364.63
175.023	175.024	-10.8384	1.13516	Aminosalicylate sodium anhydrous	http://www.kegg.jp/entry/C08055	C08055	C7H6NO3. Na	KEGG search	5698.29	8336.74	7088.28	8080.31	5226.36	6815.76	5917.13	7569.02	3070.69	1788.89
711.325	711.33	-6.64531	11.0338	Indinavir sulfate	http://www.kegg.jp/entry/C08089	C08089	C36H47N5O4. H2SO4	KEGG search	514.955	199.56	199.35	440.283	273.357	401.058	289.976	329.345	1560.39	172.964
663.302	663.301	0.588415	10.0301	Nelfinavir mesylate	http://www.kegg.jp/entry/C08091	C08091	C32H45N3O4S. CH4SO3	KEGG search	4946.36	1505.64	2621	4139.34	6365.36	1274.75	3992.34	1397.32	3590.9	6517.25
337.145	337.144	4.70447	13.8714	Linezolid	http://www.kegg.jp/entry/C08146	C08146	C16H20FN3O4	KEGG search	447.601	2219.83	128.993	1633.04	4889.09	1192.38	2871.04	2739.42	8292.6	4418.94
412.293	412.298	-10.8841	19.7096	Testosterone cypionate	http://www.kegg.jp/entry/C08156	C08156	C27H40O3	KEGG search	5262.95	4123.44	8819.46	6445.51	3643.46	4052.71	5844.11	5910.5	5964.88	6886.51
451.292	451.295	-7.03268	13.3371	Cabergoline	http://www.kegg.jp/entry/C08187	C08187	C26H37N5O2	KEGG search	1980.76	4562.62	2309.71	3989.71	4539.33	3553.84	4645.04	4556.16	16002.6	5524.17
181.089	181.087	11.1935	0.953105	Acetylcholine chloride	http://www.kegg.jp/entry/C08201	C08201	C7H16NO2. Cl	KEGG search	3973.41	3312.05	8061.17	4275.34	9674.13	13544.2	11040.9	4007.58	13168.8	4831.63
178.083	178.084	-5.11768	7.42598	Digitalose	http://www.kegg.jp/entry/C08235	C08235	C7H14O5	KEGG search	2105.31	297.233	331.908	3230.24	10978.4	10165	4235.52	647.037	12568.6	3877.94
340.333	340.334	-2.44072	19.1209	Docosanoic acid	http://www.kegg.jp/entry/C08281	C08281	C22H44O2	KEGG search	36593.8	20637.7	24360.5	46675.5	26184.3	20445.2	19411.5	64064.9	96911.3	143420
338.319	338.318	1.20791	18.0565	Erucic acid	http://www.kegg.jp/entry/C08316	C08316	C22H42O2	KEGG search	52281.6	49356	29165.8	176977	44784.3	31315.2	30137.7	150310	169087	841647
294.252	294.256	-14.5197	15.8481	Sterculic acid	http://www.kegg.jp/entry/C08366	C08366	C19H34O2	KEGG search	54742.1	87358.8	17053.1	85677	49061.2	32798.3	29370.1	154380	117496	105173
414.224	414.227	-7.18746	5.48204	Tentoxin	http://www.kegg.jp/entry/C08441	C08441	C22H30N4O4	KEGG search	1764.92	10100.3	5596.64	6110.83	3029.46	4405.02	5001.53	21201.1	1300.97	1865.92
280.112	280.11	6.94149	14.0543	2-(4-Methoxyphenethyl)chromone	http://www.kegg.jp/entry/C08485	C08485	C18H16O3	KEGG search	4428.04	11359.9	1812.3	1371.54	33080.2	38032.4	12928.3	18641.7	27757.9	2781.47
267.096	267.095	3.16792	1.2737	Miserotoxin	http://www.kegg.jp/entry/C08507	C08507	C9H17NO8	KEGG search	12207.4	3716.35	124.747	896.447	7508.33	148.253	147.593	149.854	149.436	3875.35
313.135	313.131	10.1398	10.6918	Acetylcaranine	http://www.kegg.jp/entry/C08513	C08513	C18H19NO4	KEGG search	12381.8	402.876	5732.54	33958.8	4788.21	2128.98	5217.14	131.144	242.003	5503.43
326.077	326.075	6.19733	14.6249	Miraxanthin-II	http://www.kegg.jp/entry/C08555	C08555	C13H14N2O8	KEGG search	4597.81	5824.36	22353.8	23116.1	2920.44	12218.2	4870.53	148.636	143.582	16639.2
596.382	596.387	-7.42027	19.6593	Astaxanthin	http://www.kegg.jp/entry/C08580	C08580	C40H52O4	KEGG search	3942.3	1568.94	986.672	2823.82	1393.96	1488.52	773.318	3204.22	896.844	210.239
444.398	444.397	3.2701	16.0704	Dammarenediol-I	http://www.kegg.jp/entry/C08621	C08621	C30H52O2	KEGG search	371.43	811.15	184.838	278.311	24816.1	858.276	5803.38	508.73	5362.6	4755.02
271.06	271.061	-0.44621	12.0665	Luteolinidin	http://www.kegg.jp/entry/C08652	C08652	C15H11O5	KEGG search	2442.45	480.559	14851.6	2683.13	6531.21	2383.42	15113.6	95.2087	91.434	25955.3
467.285	467.288	-7.28636	9.51318	Browniine	http://www.kegg.jp/entry/C08665	C08665	C25H41NO7	KEGG search	6938.09	3917.25	2365.17	11028.8	8064.09	7682.8	6517.84	9046.34	13660.6	6619.31
453.267	453.273	-12.0632	9.08968	Delcosine	http://www.kegg.jp/entry/C08676	C08676	C24H39NO7	KEGG search	13065.5	12145.2	8405.29	70475.3	9224.45	9899.87	10158.7	40696.6	21111.3	107805
710.342	710.341	0.980685	10.7701	Nudicauline	http://www.kegg.jp/entry/C08702	C08702	C38H50N2O11	KEGG search	3066.97	966.996	3123.51	5437.68	6731.1	4563.01	7921.06	2802.41	5697.4	5687.61
421.285	421.283	4.19993	20.7294	Talatizamine	http://www.kegg.jp/entry/C08713	C08713	C24H39NO5	KEGG search	80.163	63.6495	98.3656	135.221	242.548	566.441	398.266	79.1659	76.6444	5234.06
548.221	548.226	-8.63825	10.6259	Bruceantin	http://www.kegg.jp/entry/C08749	C08749	C28H36O11	KEGG search	2549.68	827.778	647.936	1080.57	1073.92	1085.92	710.222	1025.91	1556.82	3377.95
410.233	410.231	5.23302	10.9108	Nigakihemiacetal A	http://www.kegg.jp/entry/C08772	C08772	C22H34O7	KEGG search	24528.6	1014.28	3796.07	9428.5	4108.04	1825.6	2362.65	3495.78	27654.9	1379
454.203	454.199	9.32714	9.36057	Obacunone	http://www.kegg.jp/entry/C08775	C08775	C26H30O7	KEGG search	3557.55	4859.98	4948.07	12234	7630.77	14659.4	4765.1	19259.8	1136.32	5442.04
596.297	596.298	-2.36184	19.7653	Salannin	http://www.kegg.jp/entry/C08780	C08780	C34H44O9	KEGG search	1726.18	1001.88	3099.71	4242.96	698.238	1382.19	635.483	74.1691	43.9995	205.527
534.212	534.21	3.45202	10.0012	Undulatone	http://www.kegg.jp/entry/C08787	C08787	C27H34O11	KEGG search	13634.5	10740.7	810.22	5186.66	8559.48	3954.53	6021.41	9986.45	7466.58	7404.72
520.34	520.34	-0.0305734	16.4653	Cucurbitacin P	http://www.kegg.jp/entry/C08804	C08804	C30H48O7	KEGG search	75888.8	60293	172050	310059	83005.7	135265	7133.22	254.282	356.845	194828
536.302	536.298	6.93198	16.1687	Rhodexin A	http://www.kegg.jp/entry/C08877	C08877	C29H44O9	KEGG search	506.45	896.113	1537.32	2210.19	1543.77	2894.52	2898.44	81.1262	144.471	12299
578.382	578.382	0.925833	19.5312	Asparagoside A	http://www.kegg.jp/entry/C08886	C08886	C33H54O8	KEGG search	3883.3	1228.55	862.974	2664.59	1924.16	1404	1175.8	2842.83	2088.15	402.38
800.491	800.492	-1.65116	16.8854	Ginsenoside Rf	http://www.kegg.jp/entry/C08945	C08945	C42H72O14	KEGG search	214.216	769.909	777.504	316.386	1393.52	2547.06	1223.75	693.747	382.306	649.445
800.491	800.492	-1.65116	25.295	Ginsenoside Rg1	http://www.kegg.jp/entry/C08946	C08946	C42H72O14	KEGG search	76.5952	38.9911	104.361	106.286	154.312	131.215	140.227	55.7559	92.3869	3894.07
306.112	306.11	5.066	3.94134	Cimifugin	http://www.kegg.jp/entry/C09000	C09000	C16H18O6	KEGG search	2237.01	2883.82	1671.06	4063.87	8512.6	6720.72	11123	3550.41	11569.5	11659.1
290.116	290.115	0.976625	7.80552	5-O-Methylvisamminol	http://www.kegg.jp/entry/C09016	C09016	C16H18O5	KEGG search	177.236	122.162	108.082	107.551	3011.93	5049.2	1611.75	200.291	10394.9	20922.6
338.202	338.199	6.53536	17.988	1-Acetylaspidoalbidine	http://www.kegg.jp/entry/C09019	C09019	C21H26N2O2	KEGG search	1900.45	1196.08	2271.76	3066.43	3284.13	3010.25	3061.59	1723.09	3670.01	7408.34
264.167	264.163	15.636	7.96884	(-)-Apparicine	http://www.kegg.jp/entry/C09036	C09036	C18H20N2	KEGG search	18355.3	3662.97	3072.97	41442.8	11855.4	13230.6	11556	13477.9	26931.7	14079.8
354.228	354.231	-7.33356	16.0263	Aspidospermine	http://www.kegg.jp/entry/C09042	C09042	C22H30N2O2	KEGG search	4090.32	3354.21	435.569	3507.12	1417.08	1498.32	2376.8	4204.98	6737.54	9996.12
494.34	494.341	-2.22648	20.444	Auricularine	http://www.kegg.jp/entry/C09043	C09043	C33H42N4	KEGG search	728.438	438.304	507.499	810.363	185.475	244.275	107.868	496.105	116.14	178.13
564.314	564.31	6.92397	17.6973	Bonafousine	http://www.kegg.jp/entry/C09050	C09050	C35H40N4O3	KEGG search	5532.03	1410.14	3160.88	7303.04	448.277	631.954	228.294	5624.4	4175.59	4484.55
330.185	330.183	6.79689	7.0849	Carnosol	http://www.kegg.jp/entry/C09069	C09069	C20H26O4	KEGG search	5272.45	51857.9	1951.91	2861.97	9676.95	8282.13	3337.35	50867.8	4950.23	682.061
480.32	480.325	-11.1123	17.1284	Borreverine	http://www.kegg.jp/entry/C09082	C09082	C32H40N4	KEGG search	2969.77	1776.14	8923.92	7873.82	5232.76	6006.92	10022.3	140.911	204.348	10114.5
556.242	556.246	-8.06459	11.8477	Ingenol 3,20-dibenzoate	http://www.kegg.jp/entry/C09113	C09113	C34H36O7	KEGG search	4793.99	596.944	256.429	2147	2521.16	1677.55	1482.1	1651.99	21052.1	855.234
722.253	722.258	-6.87293	17.7085	Kansuinine B	http://www.kegg.jp/entry/C09122	C09122	C38H42O14	KEGG search	357.823	65.5949	292.479	407.268	55.6483	110.683	54.7649	245.546	330.416	6806.58
596.347	596.351	-7.31034	19.4566	C-Curarine	http://www.kegg.jp/entry/C09144	C09144	C40H44N4O	KEGG search	3034.68	1696.3	2091.36	4306.43	1666.98	1266.84	4221.84	2148.09	3067.02	4292.44
298.2	298.204	-16.1048	14.4625	Geissoschizoline	http://www.kegg.jp/entry/C09197	C09197	C19H26N2O	KEGG search	8864.64	7560.1	56726.2	10104.4	4367.88	10579.1	5922.3	547.032	484.964	2660.61
331.189	331.194	-13.2693	13.8833	Mahanimbine	http://www.kegg.jp/entry/C09220	C09220	C23H25NO	KEGG search	582.859	3491.81	319.67	3943.39	7637.01	1332.5	4204.53	6168.69	12329.3	4215.76
438.281	438.278	6.19495	12.4338	Ochrolifuanine A	http://www.kegg.jp/entry/C09229	C09229	C29H34N4	KEGG search	943.817	1191.25	1006.8	1277.05	2294.08	1339.74	1741.46	2511.97	5767.52	4367.7
262.133	262.132	5.88602	9.97463	Physovenine	http://www.kegg.jp/entry/C09232	C09232	C14H18N2O3	KEGG search	148.704	5528.68	11074.5	200.133	115.278	85.2343	120.425	105.675	119.152	127.73
250.159	250.157	7.80277	6.7098	Arbusculin A	http://www.kegg.jp/entry/C09295	C09295	C15H22O3	KEGG search	32201.7	6202.88	926.294	18647.8	18932.6	18437.4	9073.05	11517	31448.2	7528.35
281.106	281.105	1.97621	14.0608	Annolobine	http://www.kegg.jp/entry/C09338	C09338	C17H15NO3	KEGG search	640.307	1561.41	676.487	246.463	4195.09	4869.78	2032.72	2358.97	3344.99	543.935
234.162	234.162	1.68157	6.40125	Bakkenolide A	http://www.kegg.jp/entry/C09350	C09350	C15H22O2	KEGG search	60401.6	1537.53	3390.5	7344.84	71463.5	66139.1	35673.7	10626.5	41267.1	8656.78
594.275	594.273	2.95195	21.3037	(+)-Bebeerine	http://www.kegg.jp/entry/C09352	C09352	C36H38N2O6	KEGG search	1038.74	108.382	3534.26	3835.5	486.194	653.423	733.914	94.7548	79.9879	86.5054
260.106	260.105	3.55882	12.2209	8-Deoxylactucin	http://www.kegg.jp/entry/C09392	C09392	C15H16O4	KEGG search	765.452	6616.29	1554.92	6639.16	8012.66	15037.7	15155.4	211.436	277.869	12416.4
565.215	565.216	-1.87496	9.42524	Ipecoside	http://www.kegg.jp/entry/C09464	C09464	C27H35NO12	KEGG search	3121.83	5123.35	764.962	5018.34	9604.46	2552.91	5868.3	3885.97	6462.37	10066.5
308.162	308.162	-0.538448	12.3333	Inulicin	http://www.kegg.jp/entry/C09483	C09483	C17H24O5	KEGG search	1371.15	62363.8	503.641	1090.54	29394.8	34690.9	11922.7	159139	2793.96	1128.01
436.206	436.21	-9.04598	5.55822	Polhovolide	http://www.kegg.jp/entry/C09532	C09532	C23H32O8	KEGG search	794.698	3417.02	2667.23	2460.35	2396.79	4312.81	3692.15	5836.6	1113.8	1930.25
234.166	234.162	15.2542	1.21165	Hydroxyisopatchoulenone	http://www.kegg.jp/entry/C09686	C09686	C15H22O2	KEGG search	471.214	128.574	1644.75	210.427	341.825	508.225	185.557	154.77	4638.13	5612.2
294.186	294.183	11.3616	8.29526	Phytuberin	http://www.kegg.jp/entry/C09709	C09709	C17H26O4	KEGG search	5475.92	6415.93	2253.41	10110.2	7591.53	5858.45	6182.23	8547.18	9452.43	11575.2
234.163	234.162	2.56567	7.44346	Sclerosporin	http://www.kegg.jp/entry/C09721	C09721	C15H22O2	KEGG search	617871	93702.9	6086.28	501375	620291	441568	231516	369826	786629	246568
218.17	218.167	11.4275	8.97497	alpha-Sinensal	http://www.kegg.jp/entry/C09729	C09729	C15H22O	KEGG search	6520.04	362.866	209.605	2964.13	2119.07	2007.14	927.512	1263.5	793.948	241.888
300.095	300.1	-15.7474	12.2019	Farrerol	http://www.kegg.jp/entry/C09734	C09734	C17H16O5	KEGG search	14700.3	7682.32	8626.79	9665.42	26204.5	2855.2	16691.5	10649.7	20022.6	83852
564.183	564.184	-2.14017	17.6978	Pinocembrin 7-rhamnosylglucoside	http://www.kegg.jp/entry/C09828	C09828	C27H32O13	KEGG search	9492.67	2617.94	5446.22	12501.3	524.662	1026.97	349.007	8125.76	6214.15	5466.31
594.197	594.195	4.03767	10.5718	Poncirin	http://www.kegg.jp/entry/C09830	C09830	C28H34O14	KEGG search	1022	8146.32	4737.34	2413.33	1189.42	1108.33	2032.33	296	283.667	9863.45
331.21	331.215	-13.9929	9.96583	Megastachine	http://www.kegg.jp/entry/C09888	C09888	C20H29NO3	KEGG search	1006.1	2323.42	323.673	269.005	4497.33	3276.79	1541.57	8477.62	2806.33	329.686
554.292	554.288	6.81254	20.6631	Acrovestone	http://www.kegg.jp/entry/C09916	C09916	C32H42O8	KEGG search	1480.37	920.174	1480.91	2981.77	1749.36	714.335	4235.37	50.7869	100.249	560.813
270.089	270.089	0.46987	12.0633	Strobopinin	http://www.kegg.jp/entry/C09939	C09939	C16H14O4	KEGG search	47358.4	30201.9	8243.71	14377.2	142994	14080.2	94751.6	20097.9	56022.1	148509
518.298	518.303	-10.3948	16.1927	Hypercalin B	http://www.kegg.jp/entry/C09941	C09941	C33H42O5	KEGG search	6771.33	2990.35	10536.4	21045.3	3592.9	4257.42	4642.94	317.792	310.905	12641.3
141.046	141.043	25.1043	0.873278	Gentianaine	http://www.kegg.jp/entry/C09960	C09960	C6H7NO3	KEGG search	2351.87	4818.58	11688.7	16912.7	11787.2	18336.1	11681.2	7556.43	19680.3	16803.8
494.296	494.297	-1.33308	16.3064	Thiobinupharidine	http://www.kegg.jp/entry/C09990	C09990	C30H42N2O2S	KEGG search	3596.84	1780.96	6273.87	12630	2224.62	2565.36	2946.67	165.754	274.141	6957
298.2	298.204	-16.0973	14.4625	Astrophylline	http://www.kegg.jp/entry/C10131	C10131	C19H26N2O	KEGG search	8864.64	6800.23	63746.5	10104.4	4367.88	10579.1	5922.3	547.032	484.964	2660.61
267.15	267.147	9.37606	17.0946	Codonopsine	http://www.kegg.jp/entry/C10137	C10137	C14H21NO4	KEGG search	284.057	143.98	441.898	747.233	239.336	496.1	274.288	110.538	188.172	4518.27
175.133	175.136	-17.7262	0.993139	Nigrifactin	http://www.kegg.jp/entry/C10162	C10162	C12H17N	KEGG search	18548.2	6914.36	10917.7	9448.11	12319.4	15270.1	9715.77	9954.75	9583.41	7558.55
313.265	313.262	11.6488	14.5417	(+)-Prosopinine	http://www.kegg.jp/entry/C10167	C10167	C18H35NO3	KEGG search	3341.07	1909.75	3662.52	5236.53	1231.38	866.485	1075.01	2562.53	2202.93	1950.45
328.06	328.058	3.87057	9.48931	(-)-Acanthocarpan	http://www.kegg.jp/entry/C10198	C10198	C17H12O7	KEGG search	478.025	92.06	2523.35	2470.05	629.641	4534.37	1333.26	75.744	121.081	1966.33
171.09	171.089	2.15273	9.98849	Crotanecine	http://www.kegg.jp/entry/C10284	C10284	C8H13NO3	KEGG search	117.186	2842.53	187.55	143.697	70.7348	77.6899	65.3316	126.614	57.9001	101.774
309.158	309.158	1.83511	5.9158	Fulvine	http://www.kegg.jp/entry/C10304	C10304	C16H23NO5	KEGG search	814.875	520.383	177.072	1583.11	778.541	602.689	960.549	599.334	11243.9	476.722
264.103	264.1	12.5936	15.3171	1'-Acetoxyeugenol acetate	http://www.kegg.jp/entry/C10427	C10427	C14H16O5	KEGG search	4888.12	38513	4458.94	1948.75	17503.2	15312.1	13791	59363.9	45078.2	5662.71
148.055	148.052	17.6638	13.8991	Cinnamic acid	http://www.kegg.jp/entry/C10438	C10438	C9H8O2	KEGG search	8690.9	53154.5	16313.9	171266	91663.7	36980.6	151397	1307.07	1014.06	112257
324.135	324.136	-2.92324	1.53763	(-)-Phaseollinisoflavan	http://www.kegg.jp/entry/C10515	C10515	C20H20O4	KEGG search	1196.58	1454.93	2249.87	3950.96	1060.22	2611.5	1141.07	1599.51	1896.89	3773.67
180.136	180.139	-14.0258	11.7535	Candicine	http://www.kegg.jp/entry/C10575	C10575	C11H18NO	KEGG search	4125.44	1611.14	1020.69	4357.22	2705.91	1282.7	2676.35	3653.85	5791.32	4717.46
381.302	381.299	8.86431	19.1027	Cannabisativine	http://www.kegg.jp/entry/C10576	C10576	C21H39N3O3	KEGG search	5379.84	2119.72	20367.3	7155.12	8592.41	12666.7	16527.9	169.561	256.351	15169.7
309.238	309.242	-12.3585	14.3346	Palustrine	http://www.kegg.jp/entry/C10608	C10608	C17H31N3O2	KEGG search	1511.72	984.992	3664.2	3371.42	649.763	939.051	336.516	1666.07	351.514	321.727
383.136	383.137	-2.9266	7.06347	Phyllospadine	http://www.kegg.jp/entry/C10609	C10609	C21H21NO6	KEGG search	2549.07	2142.99	1828.01	5841.21	1270.88	986.729	1450.32	4287.2	4876.16	13931.5
641.32	641.32	-0.126631	10.1603	Taxine A	http://www.kegg.jp/entry/C10619	C10619	C35H47NO10	KEGG search	1542.26	6462.05	719.552	3541.36	10353.9	4078.55	5262.55	6470.37	12018.9	6997.66
331.177	331.178	-3.32374	9.98494	Bucharaine	http://www.kegg.jp/entry/C10649	C10649	C19H25NO4	KEGG search	3644.6	45473	1351.55	990.993	19916.4	26561.6	6218.95	143542	10035.8	1196.45
307.12	307.121	-1.08309	1.26598	Cusparine	http://www.kegg.jp/entry/C10655	C10655	C19H17NO3	KEGG search	754.831	491.98	199.361	839.569	700.431	9739.94	670.44	889.42	475.299	615.256
414.28	414.277	8.02018	13.9446	Lupulone	http://www.kegg.jp/entry/C10706	C10706	C26H38O4	KEGG search	56801.4	18826.3	6634	12524.9	46608.2	12731	9679.4	27258.9	55641.9	14352.3
414.171	414.168	8.15148	5.71548	Neoisostegane	http://www.kegg.jp/entry/C10707	C10707	C23H26O7	KEGG search	916.664	5533.68	115.004	189.332	1490.9	118.357	101.998	137.332	104.81	648.819
307.122	307.121	4.41733	2.01414	Rutacridone	http://www.kegg.jp/entry/C10738	C10738	C19H17NO3	KEGG search	853.272	649.641	170.486	1351.91	1984.56	5761.91	2068.51	1244.98	1952.01	1156.89
204.089	204.09	-3.9972	7.12194	Vasicinol	http://www.kegg.jp/entry/C10743	C10743	C11H12N2O2	KEGG search	16673.3	6099.86	29332.8	18212.1	23261	29119	45740.6	211.972	196.494	23657.7
264.181	264.184	-10.8233	7.9558	Ammothamnine	http://www.kegg.jp/entry/C10749	C10749	C15H24N2O2	KEGG search	46195.7	4484.44	791.213	34552.1	37205.9	6215.76	21037.3	19244.2	68287.4	7739.8
432.369	432.372	-5.77998	9.76526	Solacapine	http://www.kegg.jp/entry/C10818	C10818	C27H48N2O2	KEGG search	94.591	103.364	88.2465	329.762	2871.64	253.715	1542.17	134.852	4608.17	2810.7
430.352	430.356	-9.7055	23.3279	Solanocapsine	http://www.kegg.jp/entry/C10821	C10821	C27H46N2O2	KEGG search	1877.66	47.1867	17059.9	1530.16	3043.22	2602.02	5472.65	57.3458	144.767	9523.97
414.131	414.132	-1.67206	9.79855	Picropodophyllin	http://www.kegg.jp/entry/C10871	C10871	C22H22O8	KEGG search	1545.3	995.891	1579.32	2299.56	2140.86	1645.35	2021.08	1561.14	3893.48	7445.17
496.996	497	-8.77176	17.0366	2'-Deoxy-5-hydroxymethylcytidine-5'-triphosphate	http://www.kegg.jp/entry/C11039	C11039	C10H18N3O14P3	KEGG search	3184.42	1836.68	3998.17	5217.51	2646.06	2347.42	2361.41	1654.1	4043.74	6900.45
496.343	496.34	6.3389	16.8364	25-Hydroxy-24-epi-brassinolide	http://www.kegg.jp/entry/C11050	C11050	C28H48O7	KEGG search	4184.53	5176.39	252203	177023	97127	166435	173320	269.503	948.377	34374.5
208.119	208.121	-8.1964	1.26455	Aminocarb	http://www.kegg.jp/entry/C11071	C11071	C11H16N2O2	KEGG search	2094.25	1281.69	150.828	614.118	2969.95	147.683	167.849	146.281	165.685	815.116
260.135	260.135	1.50114	7.96185	Methaphenilene	http://www.kegg.jp/entry/C11113	C11113	C15H20N2S	KEGG search	1850.79	2095.79	2300.2	2506.07	4637.79	16223.6	6582.98	248.957	245.338	2106.61
908.532	908.53	2.46905	11.0702	Bacteriochlorophyll b	http://www.kegg.jp/entry/C11243	C11243	C55H72MgN4O6	KEGG search	184.637	122.698	157.856	173.852	308.843	213.154	375.052	124.726	753.232	10597.6
363.249	363.25	-3.19369	20.3844	Cetyltrimethylammonium bromide	http://www.kegg.jp/entry/C11275	C11275	C19H42N. Br	KEGG search	62.4573	67.0814	106.559	112.082	168.636	423.64	275.173	74.5644	104.839	6085.13
335.214	335.219	-14.3102	18.6894	Myristyltrimethylaminium bromide	http://www.kegg.jp/entry/C11279	C11279	C17H38N. Br	KEGG search	129.524	128.691	158.37	189.998	307.263	680.455	416.971	146.416	118.882	12588.3
523.268	523.268	-0.0674203	18.2288	Calcimycin	http://www.kegg.jp/entry/C11309	C11309	C29H37N3O6	KEGG search	5321.13	1192.68	4297.1	3231.08	2454.09	1361.4	3146.15	1625.32	2506.4	1546.01
643.311	643.314	-3.75735	5.79796	GSH-prostaglandin A1	http://www.kegg.jp/entry/C11367	C11367	C30H49N3O10S	KEGG search	80127.5	32945.3	85327	160937	21308.5	23188.9	32361.7	45090.4	38047.1	27773.3
184.113	184.11	14.9389	10.839	(3S)-3-Isopropenyl-6-oxoheptanoate	http://www.kegg.jp/entry/C11419	C11419	C10H16O3	KEGG search	6442.59	479.348	44754.9	12326.5	1797.68	3426.08	4036.07	455.206	346.591	5389.07
300.068	300.067	4.48034	12.2123	3-(4-Chloro-benzyl)-5-(2-methoxy-phenyl)-[1,2,4]oxadiazole	http://www.kegg.jp/entry/C11566	C11566	C16H13ClN2O2	KEGG search	7948.79	188.282	42463.6	12412.4	20462.2	2776.03	34489.5	298.052	386.921	50403
268.1	268.103	-10.921	4.77587	2-p-Tolyl-5,6,7,8-tetrahydrobenzo[d]imidazo[2,1-b]thiazole	http://www.kegg.jp/entry/C11571	C11571	C16H16N2S	KEGG search	4788.19	3719.56	195.961	1355.75	5985.4	128.631	158.887	383.798	192.363	3789.53
852.378	852.381	-3.52306	10.7694	Pristinamycin IB	http://www.kegg.jp/entry/C11616	C11616	C44H52N8O10	KEGG search	2076.72	544.767	1761.16	2938.22	6856.43	4758.04	7326.49	1594.22	4951.74	8407.18
543.179	543.176	5.49499	1.11728	Puromycin dihydrochloride	http://www.kegg.jp/entry/C11618	C11618	C22H29N7O5. 2HCl	KEGG search	5631.43	8094.58	14682.8	18507	4452.23	5067.7	5988.49	9967.53	12077.6	17467.9
390.272	390.277	-13.9905	19.718	3alpha,12alpha-Dihydroxy-5beta-chol-6-enoate	http://www.kegg.jp/entry/C11637	C11637	C24H38O4	KEGG search	13562.7	2053.44	34781.7	29620.9	17005.8	23004.9	45775.7	216.177	283.019	23874.7
183.093	183.089	16.6724	16.5235	Levonordefrin	http://www.kegg.jp/entry/C11768	C11768	C9H13NO3	KEGG search	6751.9	4892.93	1952.95	3778.03	5917.1	2733.66	2938.96	7440.12	9644.35	4527.49
331.181	331.178	6.86474	9.96816	Salmefamol	http://www.kegg.jp/entry/C11771	C11771	C19H25NO4	KEGG search	3597.1	23072.1	1038.67	897.756	19596.1	23175.2	5563.04	143034	9315.13	1119.68
612.224	612.222	3.42954	9.47259	13(1)-Oxo-magnesium-protoporphyrin IX 13-monomethyl ester	http://www.kegg.jp/entry/C11830	C11830	C35H32MgN4O5	KEGG search	1203.71	1241.89	875.933	1808.61	1519.51	2183.93	1324.85	2291.91	9046.28	2465.47
469.308	469.304	7.58647	8.72979	Methymycin	http://www.kegg.jp/entry/C11996	C11996	C25H43NO7	KEGG search	144152	23703.3	35670.8	166775	1.37347e+06	502457	435515	59763.6	645571	63570.4
300.209	300.209	1.35686	17.5431	Dehydroabietic acid	http://www.kegg.jp/entry/C12078	C12078	C20H28O2	KEGG search	1922.1	4398.81	7315.99	7669.91	4671.73	36966.4	6480.67	650.514	463.875	37096.3
307.083	307.088	-16.8249	2.07216	NAC-Diketide	http://www.kegg.jp/entry/C12089	C12089	C15H17NO4S	KEGG search	414.745	387.752	34.902	136.109	904.097	70.2665	45.9377	37.64	52.21	706.212
268.235	268.24	-17.9309	13.0813	omega-Cyclohexylundecanoic acid	http://www.kegg.jp/entry/C12100	C12100	C17H32O2	KEGG search	1134.98	1021.62	735.714	1581.98	1473.46	578.548	1158.23	984.329	6014.62	1735.14
484.282	484.283	-0.131995	9.19111	Stigmatellin Y	http://www.kegg.jp/entry/C12150	C12150	C29H40O6	KEGG search	10366.3	11839.4	9153.7	40088.4	7697.47	9545.95	10049.1	24261.9	14833.4	57904.5
401.296	401.293	6.31867	17.5986	Myxalamid B	http://www.kegg.jp/entry/C12159	C12159	C25H39NO3	KEGG search	3220.32	2164.04	11706.2	4466.71	2904.34	1893.33	7373.33	124.27	138.867	2214.53
564.039	564.039	-0.987799	17.7057	UDP-3-ketoglucose	http://www.kegg.jp/entry/C12210	C12210	C15H22N2O17P2	KEGG search	6877.18	1083.55	6736.85	6723.41	249.563	383.008	186.963	3795.86	2601.8	2507.37
267.127	267.126	5.51093	4.74232	Assoanine	http://www.kegg.jp/entry/C12235	C12235	C17H17NO2	KEGG search	140671	100152	112263	232434	185650	211402	276884	185498	306321	77998.8
331.146	331.142	11.4345	13.8614	2-O-Acetylpseudolycorine	http://www.kegg.jp/entry/C12237	C12237	C18H21NO5	KEGG search	263.862	2060.05	571.58	5567.76	3772.55	1083.12	5511.92	77.1802	108.428	5120.35
448.104	448.101	8.43396	9.45809	Kaempferol 3-O-glucoside	http://www.kegg.jp/entry/C12249	C12249	C21H20O11	KEGG search	886.116	212.83	4305.46	4363.82	1134.85	8199.1	2604.56	113.526	116.649	2809.52
417.324	417.324	-0.571196	18.6221	N-Oleoyldopamine	http://www.kegg.jp/entry/C12272	C12272	C26H43NO3	KEGG search	1855.33	1068.97	4996.29	4724.4	3117.83	2609.58	8156.61	202.109	788.213	3119.43
296.094	296.092	6.30773	1.00863	2,3,9,10-Tetrahydroxyberberine	http://www.kegg.jp/entry/C12331	C12331	C17H14NO4	KEGG search	19173.8	19671.6	40964.7	43228.9	19927.5	32611.2	38428.3	23681.6	35615	34248.5
396.085	396.084	0.12041	9.77566	Methyl nogalonate	http://www.kegg.jp/entry/C12415	C12415	C21H16O8	KEGG search	590.277	122.36	2389.98	1796.02	1058.46	2001.63	2039.95	47.053	81.3866	2526.16
97.9755	97.977	-15.5236	6.11346	Potassium acetate	http://www.kegg.jp/entry/C12554	C12554	C2H3O2. K	KEGG search	546.889	551.567	1465.95	724.863	1407.52	3906.93	2049.88	284.186	560.05	3573.38
772.203	772.206	-4.24876	8.99925	Kaempferol 3-sophorotrioside	http://www.kegg.jp/entry/C12635	C12635	C33H40O21	KEGG search	652.755	188.788	3487.05	1568.14	741.596	3238.39	2215.09	117.281	156.518	1666.01
213.931	213.935	-22.6209	26.9815	3,4,6-Trichloro-cis-1,2-dihydroxycyclohexa-3,5-diene	http://www.kegg.jp/entry/C12832	C12832	C6H5Cl3O2	KEGG search	99.3457	72.518	133.685	105.012	433.801	460.795	469.339	125.057	589.609	8053.01
146.016	146.013	16.517	0.37758	3-Chloro-cis-1,2-dihydroxycyclohexa-3,5-diene	http://www.kegg.jp/entry/C12837	C12837	C6H7ClO2	KEGG search	64.4892	127.237	440.849	94.9894	88.1104	78.3697	58.0584	67.6667	79.6709	4607.81
712.583	712.579	4.85313	16.0457	Tocoretinate	http://www.kegg.jp/entry/C12967	C12967	C49H76O3	KEGG search	272.589	379.485	100.949	94.167	9109.51	518.78	2365.56	89.8429	1742.44	1152.79
563.097	563.098	-2.57257	17.7069	Estramustine phosphate sodium	http://www.kegg.jp/entry/C13031	C13031	C23H30Cl2NO6P. 2Na	KEGG search	9969.87	1740.19	12439.8	9761.75	334.309	526.317	193.627	4697.85	2947.27	1566.85
470.355	470.361	-11.3262	8.70067	Tricaprilin	http://www.kegg.jp/entry/C13044	C13044	C27H50O6	KEGG search	10065.5	7605.68	97.1429	8409.37	12043.3	5801.79	5840.7	12987.7	14844.8	2715.32
295.06	295.063	-10.2474	0.925141	Acetylsulfamethoxazole	http://www.kegg.jp/entry/C13061	C13061	C12H13N3O4S	KEGG search	137903	105349	237.098	781.049	158984	309.255	325.977	381.231	491.575	5656
582.438	582.434	6.90284	15.7801	Polidocanol	http://www.kegg.jp/entry/C13493	C13493	C30H62O10	KEGG search	171.142	95.4454	169.567	257.219	602.287	935.875	477.163	93.5487	136.699	9682.57
380.157	380.153	10.6141	1.14326	Lactitol dihydrate	http://www.kegg.jp/entry/C13542	C13542	C12H24O11. 2H2O	KEGG search	6704.14	9059.97	8521.94	12912.5	6975.77	8847.84	8051.5	11216.4	10341.1	12711.3
578.359	578.361	-3.22137	18.8308	Prednisolone 21-all-cis-farnesylate	http://www.kegg.jp/entry/C13554	C13554	C36H50O6	KEGG search	4490.88	1050.17	485.881	753.552	9088.72	353.095	8048.24	123	13220.9	5264.35
186.059	186.064	-25.687	0.864222	AMPA	http://www.kegg.jp/entry/C13672	C13672	C7H10N2O4	KEGG search	376.433	637.46	2258.73	3044.65	3431.85	7111.3	3239.93	918.696	7059.99	9358.53
235.086	235.09	-16.8685	11.8532	p-N,N-(Dimethylamino)phenyldiazonium fluoroborate	http://www.kegg.jp/entry/C13681	C13681	C8H10N3. BF4	KEGG search	5382.16	311.27	116.279	1271.66	122.912	253.935	94.1273	859.061	218.247	176.65
159.097	159.101	-22.2179	2.94966	delta-Guanidinovaleric acid	http://www.kegg.jp/entry/C13688	C13688	C6H13N3O2	KEGG search	716.114	1579.98	759.865	999.262	2279.42	3749.53	1309.9	1167.66	1390.01	2092.17
538.306	538.304	3.78829	16.6286	Batrachotoxin	http://www.kegg.jp/entry/C13750	C13750	C31H42N2O6	KEGG search	227.744	423.688	573.06	1076.24	914.965	2643.75	1573.32	103.598	142.321	18332.1
338.259	338.262	-8.22713	18.0314	Clofilium	http://www.kegg.jp/entry/C13772	C13772	C21H37ClN	KEGG search	2704.53	1262.88	1914.45	7779.07	3006.59	1971.06	2133.62	1920.78	4097.41	8376.4
296.273	296.272	6.14128	14.5072	17-Methyl-6Z-octadecenoic acid	http://www.kegg.jp/entry/C13787	C13787	C19H36O2	KEGG search	2115.67	1626.61	1607.67	2685.61	1901.1	874.194	1630.82	2698.75	5017.07	4056.82
294.221	294.219	4.20571	12.6461	8-(5-Hexyl-furan-2-yl)-octanoic acid	http://www.kegg.jp/entry/C13798	C13798	C18H30O3	KEGG search	418.976	147.812	512.94	1839.5	1546.36	2748.44	1642.74	130.787	162.148	3860.37
437.27	437.27	-0.358865	12.4197	ORG 20599	http://www.kegg.jp/entry/C13804	C13804	C25H40ClNO3	KEGG search	4437.63	5761.25	5947.72	6077.73	9955.62	6959.27	8299.64	13165	28329.4	25595.8
716.559	716.559	-0.311765	25.5848	1-O-(1Z-Tetradecenyl)-2-(9Z-octadecenoyl)-sn-glycero-3-phosphocholine	http://www.kegg.jp/entry/C13895	C13895	C40H79NO7P	KEGG search	375.959	50.3234	956.589	648.244	500.436	1112.72	785.102	80.4126	170.783	6304.26
306.193	306.196	-9.11266	7.77127	9-Chloro-10-hydroxyhexadecanoic acid	http://www.kegg.jp/entry/C13949	C13949	C16H31ClO3	KEGG search	854.027	501.556	160.039	6156.48	1420.68	763.665	1137.27	1766.78	15810.8	1042.63
134.113	134.11	28.0212	18.0253	sec-Butylbenzene	http://www.kegg.jp/entry/C14142	C14142	C10H14	KEGG search	2777.29	2219.45	6270.95	6611.05	3293.55	5096.58	5484.42	1325.86	1657.23	5521.26
235.156	235.157	-3.42544	7.43414	Stovaine	http://www.kegg.jp/entry/C14169	C14169	C14H21NO2	KEGG search	23134.9	6237.71	6382.05	46193.6	17308	20157.5	15874	21008.6	30055.3	27082.8
236.139	236.141	-7.53509	7.45278	4-Heptyloxybenzoic acid	http://www.kegg.jp/entry/C14274	C14274	C14H20O3	KEGG search	1864.14	164.328	1184.07	1716.54	2509.6	5554.88	3121.68	136.487	288.515	1550.91
309.134	309.139	-16.2309	12.3399	SB 218655	http://www.kegg.jp/entry/C14316	C14316	C17H16FN5	KEGG search	202.511	149.886	266.976	270.027	1926.5	8444.95	2094.2	207.593	80.1187	261.399
118.08	118.078	16.5262	13.9478	alpha-Methylstyrene	http://www.kegg.jp/entry/C14395	C14395	C9H10	KEGG search	4816.36	2282.83	8324.64	7627.62	3557.72	1860.51	2657.12	1548.42	2134.63	27118.4
208.12	208.125	-26.3887	5.22087	cis-1,2-Diphenylcyclobutane	http://www.kegg.jp/entry/C14467	C14467	C16H16	KEGG search	5520.51	1069.46	674.084	1204.73	19288.7	140.018	175.523	192.967	178.482	5327.12
146.051	146.048	21.3063	7.42272	1(2H)-Phthalazinone	http://www.kegg.jp/entry/C14473	C14473	C8H6N2O	KEGG search	37516.8	4639	2312.93	30986.8	41679.5	5565.84	17056.8	18066.2	48349.7	15739.9
134.113	134.11	28.5522	18.0257	1,2,4,5-Tetramethylbenzene	http://www.kegg.jp/entry/C14534	C14534	C10H14	KEGG search	2777.29	2219.45	6206.75	6611.05	3293.55	5096.58	5357.93	1325.86	1657.23	5521.26
250.131	250.136	-18.809	6.70397	(S)-4'-Deoxyindenestrol	http://www.kegg.jp/entry/C14542	C14542	C18H18O	KEGG search	14690.3	379.994	5413.43	9246.38	9178.03	26175.2	16286.7	137.413	146.772	7051.51
208.12	208.125	-24.3198	6.20322	2,4-Diphenyl-1-butene	http://www.kegg.jp/entry/C14562	C14562	C16H16	KEGG search	525.043	6624.96	313.445	579.179	529.881	826.343	602.248	580.953	434.9	400.887
263.138	263.134	13.5391	7.71489	Dimepiperate	http://www.kegg.jp/entry/C14571	C14571	C15H21NOS	KEGG search	861.167	206.469	2212.13	2248.34	3512.87	6058.75	6501.67	349.895	180.744	4365.28
281.119	281.12	-3.7651	15.2695	2,3,3-Triphenylacrylonitrile	http://www.kegg.jp/entry/C14599	C14599	C21H15N	KEGG search	150.033	94.7197	152.881	194.343	150.019	3490.59	247.666	87.9918	158.06	157.391
416.288	416.293	-11.8234	18.8213	Methandriol dipropionate	http://www.kegg.jp/entry/C14634	C14634	C26H40O4	KEGG search	282.983	495.325	461.377	309.773	5131.12	384.47	4121.48	245.456	6068.17	5710.61
488.369	488.365	6.45758	16.2964	Cholesta-5,7-dien-3beta-ol benzoate	http://www.kegg.jp/entry/C14673	C14673	C34H48O2	KEGG search	3048.58	918.676	7688.2	6647.11	22525.4	1557.69	16419.6	231.316	517.101	7176.07
250.161	250.157	16.1762	6.71003	2-Ethylhexyl-4-hydroxybenzoate	http://www.kegg.jp/entry/C14716	C14716	C15H22O3	KEGG search	29544.6	6202.88	817.519	18761.4	21871	15440	9913.27	13639.8	38084.1	6060.84
525.417	525.418	-1.72622	18.2285	ICI 164384	http://www.kegg.jp/entry/C14758	C14758	C34H55NO3	KEGG search	16955.1	6248.61	15989.1	11200.5	7504.29	5616.07	9200.45	10709.4	14065	6666.34
320.233	320.235	-6.54966	16.1251	11,12-EET	http://www.kegg.jp/entry/C14770	C14770	C20H32O3	KEGG search	1965.21	3739.25	11328.5	6852.49	1906.19	7345.93	5190.59	163.206	340.73	8483.62
338.245	338.246	-2.35293	15.6442	8,9-DHET	http://www.kegg.jp/entry/C14773	C14773	C20H34O4	KEGG search	1505.3	10084.6	3505.81	3637.09	4681.7	3688.37	9254.36	176.597	174.3	3778.53
330.243	330.241	7.54928	14.1179	9,12,13-TriHOME	http://www.kegg.jp/entry/C14833	C14833	C18H34O5	KEGG search	851.836	1143.62	521.577	2860.95	1829.83	867.187	3911.86	277.781	266.868	5477.06
330.108	330.11	-6.13333	12.2145	3',6'-Dihydroxy-2',4,4'-trimethoxy-chalcone	http://www.kegg.jp/entry/C14894	C14894	C18H18O6	KEGG search	41334.5	12877.7	11275.9	39273.1	30976.4	16452.1	20517.6	37201.2	63891.4	110418
204.089	204.09	-3.80018	7.13429	Nirvanol	http://www.kegg.jp/entry/C14916	C14916	C11H12N2O2	KEGG search	18029.8	6099.86	30150.7	20166.8	21864.2	27235.6	45269.1	211.972	196.494	25195.4
267.129	267.126	12.5378	4.74279	3-Oxo-N-phenyl-N-(phenylmethyl)butanamide	http://www.kegg.jp/entry/C14921	C14921	C17H17NO2	KEGG search	140794	104743	112263	178271	185747	211402	261829	185498	306321	45061.3
303.161	303.162	-4.8982	14.4192	alpha-Ethyl-alpha,beta-diphenyl-2-pyridineethanol	http://www.kegg.jp/entry/C15028	C15028	C21H21NO	KEGG search	99.4356	107.348	164.284	147.427	95.1117	133.553	67.0269	64.6984	582.168	10939.6
380.213	380.216	-8.00378	10.815	4,4-Difluoro-17beta-hydroxyandrost-5-en-3-one propionate	http://www.kegg.jp/entry/C15112	C15112	C22H30F2O3	KEGG search	16093.1	947.628	2344.72	9283.28	2909.57	2094.29	1968.44	3018.39	6142.35	1673.34
370.319	370.324	-12.4814	19.8242	B-Norcholest-4-en-3-one	http://www.kegg.jp/entry/C15119	C15119	C26H42O	KEGG search	15965.1	7722.38	57877.8	40061.6	8672.14	18741	18512.7	202.762	188.019	17016
332.178	332.179	-3.52511	9.97859	9-Fluoro-11beta-hydroxy-16alpha-methylandrosta-1,4-diene-3,17-dione	http://www.kegg.jp/entry/C15147	C15147	C20H25FO3	KEGG search	674.811	3289.55	347.636	322.159	2779.3	4214.3	1164.07	16925.1	1654.95	325.16
300.172	300.173	-0.379174	25.8838	14-Hydroxyandrosta-1,4-diene-3,17-dione	http://www.kegg.jp/entry/C15150	C15150	C19H24O3	KEGG search	3704.5	687.019	1667.1	1777.41	716.244	494.891	472.761	1709.29	1145.53	1295.64
400.265	400.261	9.01829	13.4872	16alpha,17-Isopropylidenedioxy-6alpha-methylprogesterone	http://www.kegg.jp/entry/C15280	C15280	C25H36O4	KEGG search	5008.55	143.601	55330.6	3619.36	156.84	199.374	179.637	113	149.646	66.5293
274.231	274.23	6.46651	15.3495	5alpha-Androstan-2-en-17beta-ol	http://www.kegg.jp/entry/C15298	C15298	C19H30O	KEGG search	5954.38	8448.66	1470.25	3756.66	5793.98	1391.77	2594.09	16374.5	5299.7	1940.6
267.127	267.126	5.78171	4.74209	6-Azaequilenin	http://www.kegg.jp/entry/C15325	C15325	C17H17NO2	KEGG search	140671	99739.7	103511	232434	185650	211402	276884	185498	306321	77998.8
291.254	291.256	-8.3575	14.3483	17beta-Amino-5alpha-androstan-11beta-ol	http://www.kegg.jp/entry/C15356	C15356	C19H33NO	KEGG search	3948.1	339.122	1276.99	2264.69	183.476	140.685	144.753	492.233	317.042	553.683
364.203	364.205	-4.51014	18.2777	9-Fluoro-11beta,16alpha-dihydroxypregn-4-ene-3,20-dione	http://www.kegg.jp/entry/C15380	C15380	C21H29FO4	KEGG search	69.6506	84.0882	120.319	112.23	265.025	598.29	413.863	71.358	108.002	7660.21
332.138	332.142	-12.2345	10.5555	1-Dehydro-9-fluoro-11-oxotestololactone	http://www.kegg.jp/entry/C15387	C15387	C19H21FO4	KEGG search	86.3611	2708.6	577.2	121.377	90.8465	121.796	94.6081	57.313	53.7056	71.8549
205.093	205.095	-8.97942	13.3854	N-Acetyl-D-fucosamine	http://www.kegg.jp/entry/C15480	C15480	C8H15NO5	KEGG search	540.727	5449.76	993.202	1705.87	6236.96	14875.7	9529.24	563.356	411.197	6627.78
205.093	205.095	-8.72698	13.3856	N-Acetyl-D-quinovosamine	http://www.kegg.jp/entry/C15481	C15481	C8H15NO5	KEGG search	540.727	5449.76	993.202	1705.87	6778.86	14897.1	9354.71	563.356	411.197	7144.02
155.023	155.022	9.86341	0.871372	2,6-Dihydroxynicotinate	http://www.kegg.jp/entry/C15523	C15523	C6H5NO4	KEGG search	13131.1	16920.6	2337.27	3576.26	16026	9180.85	5816.87	716.861	11564.5	14531.5
496.273	496.273	1.79976	17.003	Fexaramine	http://www.kegg.jp/entry/C15649	C15649	C32H36N2O3	KEGG search	288.174	263.668	331.143	359.534	312.728	302.958	444.446	246.309	255.992	3997.06
618.324	618.324	-0.381671	19.5862	BILA 2185BS	http://www.kegg.jp/entry/C15657	C15657	C35H46N4O4S	KEGG search	2997.62	2215.48	3871.79	5797.22	838.913	1357.96	792.546	1760.04	621.253	195.805
852.354	852.355	-1.44162	10.7764	Heme A	http://www.kegg.jp/entry/C15670	C15670	C49H56FeN4O6	KEGG search	2301.73	549.909	1976.11	2498.59	8660.46	6143.16	9448.38	1691.38	6799.48	5425.23
681.408	681.409	-1.52055	12.343	Mycinamicin III	http://www.kegg.jp/entry/C15681	C15681	C36H59NO11	KEGG search	1060.38	6474.94	314.942	13221.8	3073.93	1005.99	1311.73	7001.83	3025.87	2063.41
493.287	493.29	-6.7163	16.2952	Syringolin A	http://www.kegg.jp/entry/C15701	C15701	C24H39N5O6	KEGG search	1699.15	919.759	1843.22	9372.26	1646.86	850.658	1145.55	683.111	2019.03	11156.3
437.301	437.304	-6.73689	12.4211	Lyngbyatoxin	http://www.kegg.jp/entry/C15720	C15720	C27H39N3O2	KEGG search	3757.49	5242.04	1740.47	3604.73	10095.5	4957.21	6086.74	10432.5	24545.5	6907.1
623.442	623.44	3.65531	16.0165	Antibiotic TA	http://www.kegg.jp/entry/C15756	C15756	C35H61NO8	KEGG search	16498.7	24909.1	3825.69	22225.7	21088.3	14845.7	19953.4	14335.6	47308.1	6805.92
793.443	793.447	-4.9941	11.0564	Onnamide A	http://www.kegg.jp/entry/C15762	C15762	C39H63N5O12	KEGG search	442.752	265.08	192.961	347.496	267.226	320.3	401.14	268.521	1327.92	201.698
232.101	232.106	-20.2518	10.7808	4-(L-gamma-Glutamylamino)butanoate	http://www.kegg.jp/entry/C15767	C15767	C9H16N2O5	KEGG search	851.994	7709.84	471.775	3203.19	12477.3	7299.62	5971.05	12966.9	23334.3	10664.1
448.353	448.355	-6.18677	16.3395	Teasterone	http://www.kegg.jp/entry/C15791	C15791	C28H48O4	KEGG search	332.565	223.907	418.992	225.241	32759.9	1132.16	6064.4	367.498	192.378	224.326
396.339	396.339	0.412616	20.3939	3-Keto-4-methylzymosterol	http://www.kegg.jp/entry/C15816	C15816	C28H44O	KEGG search	419.479	146.429	780.745	388.758	1734.39	2114.14	1182.34	395.653	2628.66	5089.82
582.439	582.444	-8.76516	18.073	Hydroxyspirilloxanthin	http://www.kegg.jp/entry/C15879	C15879	C41H58O2	KEGG search	181.546	220.544	461.317	390.016	315.371	605.548	408.629	116.338	129.958	1937.42
954.693	954.695	-2.33259	16.5377	Thermozeaxanthin-15	http://www.kegg.jp/entry/C15957	C15957	C61H94O8	KEGG search	21282.8	10422.5	8293.73	11640.9	19278.7	10484.7	13773	16277.8	28265.6	9366.64
117.057	117.058	-4.46129	7.13406	Phenylacetonitrile	http://www.kegg.jp/entry/C16074	C16074	C8H7N	KEGG search	2249.86	743.12	3288.73	4186.15	4228.96	4992.65	7772.15	784.002	1006.09	8810.86
418.384	418.381	6.76382	25.7927	3-epi-6-Deoxocathasterone	http://www.kegg.jp/entry/C16251	C16251	C28H50O2	KEGG search	191.578	130.315	153.243	413.18	1849.62	1380.07	1540.27	184.275	4195.42	5080.65
178.083	178.084	-5.32771	7.42552	D-Thevetose	http://www.kegg.jp/entry/C16287	C16287	C7H14O5	KEGG search	2105.31	297.233	331.908	3230.24	11619.9	9964.66	4058.28	647.037	13611.4	3877.94
172.113	172.11	19.7565	13.069	9-Oxononanoic acid	http://www.kegg.jp/entry/C16322	C16322	C9H16O3	KEGG search	1369.57	1740.04	13357.7	7070.51	681.401	1168.48	1245.17	392.686	200.494	2460.96
236.172	236.178	-23.3349	7.40129	Farnesoic acid	http://www.kegg.jp/entry/C16502	C16502	C15H24O2	KEGG search	3676.06	644.97	289.009	2784.39	4363.79	3930.81	1926.41	1932.51	5015.79	1231.9
250.195	250.193	8.51391	14.1533	Methyl farnesoate	http://www.kegg.jp/entry/C16503	C16503	C16H26O2	KEGG search	2149.17	368.473	3910.79	4111.66	371.202	513.362	360.178	329.731	357.018	1250.61
336.299	336.303	-10.7914	23.1557	(13Z,16Z)-Docosadienoic acid	http://www.kegg.jp/entry/C16533	C16533	C22H40O2	KEGG search	1103.1	142.501	1618.29	466.72	6028.97	6228.52	3351.91	742.948	8617.62	22959
298.289	298.287	7.02308	15.9003	Nonadecanoic acid	http://www.kegg.jp/entry/C16535	C16535	C19H38O2	KEGG search	4590.37	5746.54	4664.25	7407.1	3019.61	1864.21	3301.22	9913.41	8772.2	3291.72
618.273	618.269	6.24434	19.6469	APC	http://www.kegg.jp/entry/C16542	C16542	C33H38N4O8	KEGG search	2179.85	1887.81	4186.7	4752.68	1003.57	1350.15	1102.06	75.1008	42.2806	76.9046
290.196	290.199	-11.8179	14.0105	3'-Hydroxyropivacaine	http://www.kegg.jp/entry/C16573	C16573	C17H26N2O2	KEGG search	2469.34	1396.52	13948.5	2687.42	495.072	695.789	970.46	157.703	105.125	1130.66
290.196	290.199	-11.3191	13.2773	4'-Hydroxyropivacaine	http://www.kegg.jp/entry/C16574	C16574	C17H26N2O2	KEGG search	7889.12	1413.14	20526.2	6696.62	1424.55	1545.99	2061.29	278.454	168.94	1921.49
220.06	220.058	5.72012	1.02674	(R)-(Homo)2-citrate	http://www.kegg.jp/entry/C16583	C16583	C8H12O7	KEGG search	3961.07	25249.3	13484.8	22162.6	10367.2	18310.4	17903.4	38095.8	22849.4	26109.7
220.057	220.058	-4.61797	1.02483	(-)-threo-Iso(homo)2-citrate	http://www.kegg.jp/entry/C16597	C16597	C8H12O7	KEGG search	4013.38	37322.8	10976.5	18902.3	8306.5	16740	19019.3	26407.8	19848.3	33240
523.959	523.957	3.80173	18.226	6-Mercaptopurine ribonucleoside triphosphate	http://www.kegg.jp/entry/C16617	C16617	C10H15N4O13P3S	KEGG search	8866.81	158.943	255.132	290.563	1737.55	444.528	1164.65	349.598	2960.24	119.967
160.073	160.074	-3.55701	4.71576	2-Propylsuccinic acid	http://www.kegg.jp/entry/C16657	C16657	C7H12O4	KEGG search	1180.56	2188.13	232.149	1188.67	2304.75	484.272	314.231	671.201	751.024	6403.61
496.482	496.486	-7.22577	16.9543	Corynomycolic acid	http://www.kegg.jp/entry/C16793	C16793	C32H64O3	KEGG search	10264.7	8582.8	220.863	5955.54	10588.5	5798.57	5554.38	11626.7	14298.5	2075.01
710.355	710.351	5.73929	10.7677	k-Strophanthin-beta	http://www.kegg.jp/entry/C16820	C16820	C36H54O14	KEGG search	4234.94	1179.2	3231.93	4761.49	8271.48	5741.69	10152	3827.56	7457.75	5475.59
416.244	416.242	4.13135	18.5518	Distigmine	http://www.kegg.jp/entry/C16823	C16823	C22H32N4O4	KEGG search	148.187	217.264	175.672	169.092	2539.09	397.739	4227.4	140.378	329.924	4046.22
212.147	212.153	-23.576	13.0967	1,4'-Bipiperidine-1'-carboxylic acid	http://www.kegg.jp/entry/C16836	C16836	C11H20N2O2	KEGG search	5099.83	3090.04	11565.3	9051.78	959.543	1882.37	1865.72	914.543	495.32	4115.35
401.353	401.353	-0.344401	17.5748	Stellettamide A	http://www.kegg.jp/entry/C16893	C16893	C26H45N2O	KEGG search	6573.88	2577.72	2538.25	2975.03	6041.42	2376.27	4772.44	9669.8	5742.55	3516.2
444.248	444.251	-7.36775	13.8665	Bufotalin	http://www.kegg.jp/entry/C16923	C16923	C26H36O6	KEGG search	146.56	9066.47	174.621	5622.89	2143.76	660.381	2500.9	4023.02	9530.77	7276.57
188.086	188.084	10.1021	7.13033	Butylidenephthalide	http://www.kegg.jp/entry/C16924	C16924	C12H12O2	KEGG search	11652.5	10800.1	1749.27	12920.7	20037.8	7673.48	10663.2	14378.6	24758.2	14046.5
280.08	280.085	-18.7603	14.062	Methyl nigakinone	http://www.kegg.jp/entry/C16996	C16996	C16H12N2O3	KEGG search	1834.5	4882.39	7317.3	1701.66	18137.8	47035.4	21486.7	263.155	327.996	2953.07
517.29	517.289	2.60799	16.1123	Mycalamide B	http://www.kegg.jp/entry/C17009	C17009	C25H43NO10	KEGG search	6711.03	3600.09	6789.16	18981.3	3460.31	3199.56	2947.33	2641.81	4015.07	13336
296.085	296.09	-14.6299	1.0029	Dehypoxanthine futalosine	http://www.kegg.jp/entry/C17010	C17010	C14H16O7	KEGG search	9901.12	12291.3	11121.9	62283.4	9128.36	10993.9	10598.4	16025.5	25280.4	30565.1
594.137	594.137	0.105425	9.6725	Tribuloside	http://www.kegg.jp/entry/C17140	C17140	C30H26O13	KEGG search	6765.13	1956.39	11886.9	28552.8	5749.76	9339.3	8634.46	442.574	805.331	14946.9
205.115	205.114	5.23728	13.3651	Tetrahomomethionine	http://www.kegg.jp/entry/C17225	C17225	C9H19NO2S	KEGG search	1050.69	10879.7	477.822	1305.91	13321.9	15559.2	6583.2	22151.5	16383.3	6001.24
219.133	219.129	15.8564	6.34967	Pentahomomethionine	http://www.kegg.jp/entry/C17229	C17229	C10H21NO2S	KEGG search	20532.1	17144.6	3438.58	34248.4	21168.1	8674.11	13424.2	28466.6	47659.7	24414.9
278.12	278.119	4.15534	5.37533	3-(7'-Methylthio)heptylmalic acid	http://www.kegg.jp/entry/C17231	C17231	C12H22O5S	KEGG search	5924.39	6713.4	2445.83	11372.4	10715.7	13986	11647.1	9559.24	5391.13	15432.5
326.118	326.115	9.46422	15.7445	Methylophiopogonone B	http://www.kegg.jp/entry/C17474	C17474	C19H18O5	KEGG search	419.823	670.326	286.201	395.445	404.791	2549.81	331.999	471.667	531.408	472.423
150.079	150.079	-2.28309	4.68268	N-Methylanthranilamide	http://www.kegg.jp/entry/C17512	C17512	C8H10N2O	KEGG search	722.952	4916.94	646.228	641.951	1048.85	1220.26	1086.92	10183.1	1224.22	419.338
613.282	613.281	2.84109	5.41284	6'''-Deamino-6'''-oxoneomycin C	http://www.kegg.jp/entry/C17589	C17589	C23H43N5O14	KEGG search	9512.62	13322.9	17846.8	46893.7	4933.68	4072.25	8094.89	16506.6	13751.7	21710.5
335.161	335.158	7.95815	16.0217	Validoxylamine A	http://www.kegg.jp/entry/C17700	C17700	C14H25NO8	KEGG search	6408.61	8226.56	1407.77	7414.75	9984.07	6089.13	9142.28	4576.81	20610.1	2590.81
332.245	332.242	7.72562	16.315	Sannamycin B	http://www.kegg.jp/entry/C17711	C17711	C15H32N4O4	KEGG search	3690.97	723.247	1275.39	4240.48	286.662	1176.71	857.816	2799.34	173.214	6007.26
169.11	169.11	0.367411	9.51807	Piperidione	http://www.kegg.jp/entry/C17730	C17730	C9H15NO2	KEGG search	3428.47	93.2008	8972.74	7919.37	75.9317	362.043	115.709	70.8638	64.2668	542.819
260.139	260.141	-7.30047	12.2232	1-(4-Hydroxyphenyl)-1-decene-3,5-dione	http://www.kegg.jp/entry/C17744	C17744	C16H20O3	KEGG search	1598.01	13391	435.011	4575.55	18451.8	10055	9037.86	21594.5	30777.4	10555.7
208.113	208.11	16.7138	10.9206	2,4,5-Trimethoxy-1-allylbenzene	http://www.kegg.jp/entry/C17821	C17821	C12H16O3	KEGG search	1584.41	240.009	10546.4	2231.78	268.875	487.826	414.274	158.149	188.644	442.344
576.279	576.278	2.07845	18.4425	Atractyloside I	http://www.kegg.jp/entry/C17866	C17866	C27H44O13	KEGG search	1658.48	316.211	9264.14	1407.22	206.746	512.553	346.689	50.3272	66.5107	142.193
596.217	596.216	1.97001	9.73512	Cannabisin B	http://www.kegg.jp/entry/C17906	C17906	C34H32N2O8	KEGG search	3186.04	1756.98	2508.29	3536.64	2430.79	3612.72	2665.91	3577.99	5009.34	7745.47
292.173	292.172	2.78188	17.6065	Thioperamide	http://www.kegg.jp/entry/C17933	C17933	C15H24N4S	KEGG search	98.5602	103.526	272.599	227.488	391.125	805.077	763.451	69.5547	85.8984	17749.9
432.274	432.27	9.10998	13.9439	1-Epidactimicin	http://www.kegg.jp/entry/C17980	C17980	C18H36N6O6	KEGG search	3995.42	1751.13	2920.88	3312.32	1999.56	892.402	977.238	2547.83	3341.58	8521.41
416.276	416.275	3.00494	18.8672	Istamycin A3	http://www.kegg.jp/entry/C17989	C17989	C18H36N6O5	KEGG search	242.196	611.386	415.99	299.55	4478.99	473.411	4179.99	573.708	5722.12	6264.11
534.198	534.194	7.5216	10.0094	5''-Phosphoribostamycin	http://www.kegg.jp/entry/C18004	C18004	C17H35N4O13P	KEGG search	11807.2	9621.54	1244.32	5480.85	7692.3	4142.07	5760.57	10147.8	7787.03	10168.7
350.211	350.209	5.72457	14.5762	5S-Hydroperoxy-18R-HEPE	http://www.kegg.jp/entry/C18176	C18176	C20H30O5	KEGG search	662.781	930.234	520.19	794.126	755.214	817.373	782.992	736.67	1407.51	6886.73
232.092	232.089	15.0863	10.7789	1-Methoxypyrene	http://www.kegg.jp/entry/C18259	C18259	C17H12O	KEGG search	878.982	3446.32	701.817	3824.67	9028.42	7820.35	6694.9	11144.7	16928.9	13693.6
432.075	432.072	5.11663	9.71933	4-Aminoanhydrochlortetracycline	http://www.kegg.jp/entry/C18299	C18299	C20H17ClN2O7	KEGG search	908.338	275.648	1271.36	5332.92	1074.08	885.979	785.299	455.355	1240.86	3418.88
336.105	336.103	5.49835	13.8793	Firocoxib	http://www.kegg.jp/entry/C18363	C18363	C17H20O5S	KEGG search	1412.01	9159.4	3076.73	20901.1	19883.9	11107.6	30800.6	182.029	198.442	30561.7
347.33	347.332	-5.36415	17.5932	Stearyltrimethylammonium chloride	http://www.kegg.jp/entry/C18371	C18371	C21H46N. Cl	KEGG search	17433.8	3403.8	4162.32	3720.79	10859.9	5275.55	8986.52	14757.9	36111.5	10468.1
624.241	624.245	-7.87396	10.0739	Chlorhexidine acetate	http://www.kegg.jp/entry/C18372	C18372	C22H30Cl2N10. (C2H4O2)2	KEGG search	2366.5	5457.53	1276.88	7010.67	6627.58	5305.61	4533.38	11183	23878	10887.8
110.013	110.013	-5.83887	0.868512	Fosetyl	http://www.kegg.jp/entry/C18401	C18401	C2H7O3P	KEGG search	48978.5	36102.2	33254.1	46016.8	29622.8	32694.4	50982.7	46409.4	42752.7	35407.2
162.033	162.029	26.2871	15.3332	Dazomet	http://www.kegg.jp/entry/C18457	C18457	C5H10N2S2	KEGG search	11094.7	16993.5	27595.6	30295.9	20080.9	21560.2	45505.6	464.136	476.841	6225.46
190.105	190.107	-8.19106	0.322803	beta-Hydroxyarginine	http://www.kegg.jp/entry/C18473	C18473	C6H14N4O3	KEGG search	47.6667	1215.4	58.0139	50.3333	49.3333	46.6667	82	34.6667	39.3333	41
221.037	221.036	6.08557	1.02578	Chloridazon	http://www.kegg.jp/entry/C18570	C18570	C10H8ClN3O	KEGG search	13962.9	52525.3	52961.1	11237.8	13754.7	61075.1	12267.9	67287.7	6096.77	6405.46
295.148	295.153	-18.7781	8.31716	Butralin	http://www.kegg.jp/entry/C18582	C18582	C14H21N3O4	KEGG search	11034.4	11417.7	4974.7	35583.7	7638.55	7889.69	8109.56	17712.4	13045.7	43250.3
300.143	300.147	-16.3135	15.3113	Bifenazate	http://www.kegg.jp/entry/C18589	C18589	C17H20N2O3	KEGG search	2010.13	8709.31	4540.79	10588.8	6212.82	9057.99	15172.6	397.648	386.41	14359.6
151.066	151.063	15.1854	4.92335	L-Phenylglycine	http://www.kegg.jp/entry/C18623	C18623	C8H9NO2	KEGG search	28224.2	8781.93	14225.9	25481.1	16491.8	25165.6	19540	15601.4	35185.6	10660.2
279.146	279.147	-3.15737	16.9676	Metalaxyl-M	http://www.kegg.jp/entry/C18626	C18626	C15H21NO4	KEGG search	505.526	205.722	602.421	688.962	214.547	640.528	236.965	208.367	176.224	5786.39
414.098	414.095	6.30741	9.77845	1-OH-Nogalamycinone	http://www.kegg.jp/entry/C18632	C18632	C21H18O9	KEGG search	1173.77	172.391	4099.28	2874.83	1995.24	3777.63	3589.67	70.1595	92.9758	4698.23
496.936	496.935	1.79439	17.0338	Ioxynil octanoate	http://www.kegg.jp/entry/C18740	C18740	C15H17I2NO2	KEGG search	5216.68	3098.17	3439.6	5646.82	5129.92	3429.78	3233.85	2748.57	6825.46	5554.18
314.144	314.141	8.07938	13.8728	Triazamate	http://www.kegg.jp/entry/C18770	C18770	C13H22N4O3S	KEGG search	1761.15	9722.55	1037.37	11672.2	8546.16	3447.4	7157.08	11426.1	15240.1	12269.4
124.99	124.987	23.5235	0.863744	Trimethylselenonium	http://www.kegg.jp/entry/C18872	C18872	C3H9Se	KEGG search	4183.67	5291.41	3371.12	7560.73	10467.1	11578.8	20112.5	3422.57	14795.4	36836.7
279.168	279.166	8.18951	16.8865	Tiocarbazil	http://www.kegg.jp/entry/C18898	C18898	C16H25NOS	KEGG search	582.716	191.913	775.056	865.114	421.811	646.549	320.335	207.808	703.449	5073.35
111.98	111.985	-40.6334	26.7019	1,2-Dichloropropane	http://www.kegg.jp/entry/C19034	C19034	C3H6Cl2	KEGG search	201.637	79.6697	269.11	247.169	1162.46	895.713	772.928	153.974	2390.56	16416.8
309.173	309.169	12.1317	12.3914	Isopropalin	http://www.kegg.jp/entry/C19063	C19063	C15H23N3O4	KEGG search	263.117	18518.7	156.869	218.854	4455.14	6910.78	1488.66	15838.1	411.227	229.372
296.099	296.101	-5.46608	1.00648	Medinoterb acetate	http://www.kegg.jp/entry/C19068	C19068	C13H16N2O6	KEGG search	19266	19253.3	41293.2	50446.1	28326.5	28427.1	29918.1	22198	53322.6	16535.7
268.131	268.136	-19.1921	4.74116	Isomethiozin	http://www.kegg.jp/entry/C19107	C19107	C12H20N4OS	KEGG search	10586.3	7530.07	7337.61	15291.4	13928.6	15207.8	19369.1	12998.3	22605.4	6612.8
266.281	266.285	-15.0705	18.0227	Piproctanyl	http://www.kegg.jp/entry/C19133	C19133	C18H36N	KEGG search	4055.7	3393.68	4332.09	4810.75	6581.88	5355.07	5386.4	4567.13	8095.25	5140.15
117.057	117.054	29.001	7.13359	N-Nitroso-N-ethylurea	http://www.kegg.jp/entry/C19178	C19178	C3H7N3O2	KEGG search	2249.86	743.12	3288.73	4388.27	4313.49	4992.65	7357.12	784.002	1006.09	8958.19
110.003	110.004	-4.91599	0.845692	Methyl methanesulfonate	http://www.kegg.jp/entry/C19181	C19181	C2H6O3S	KEGG search	26278.4	24861	1301.43	11853	29441.5	1300.81	1146.9	2976.57	2745.76	26700.9
254.01	254.011	-2.21866	0.882808	Nifurthiazole	http://www.kegg.jp/entry/C19240	C19240	C8H6N4O4S	KEGG search	1428.8	155.243	144.224	857.588	1665.78	136.937	121.921	170.595	160.645	4346.58
268.129	268.125	12.4171	4.74139	5,6-Cyclopenteno-1,2-benzanthracene	http://www.kegg.jp/entry/C19381	C19381	C21H16	KEGG search	10612.1	7418.68	7818.97	16312.3	14119.9	15207.8	19351.7	12998.3	22605.4	8222.89
204.089	204.094	-24.0773	7.13453	Dihydroaceanthrylene	http://www.kegg.jp/entry/C19401	C19401	C16H12	KEGG search	18029.8	6099.86	29049	20166.8	23261	29119	47370.7	211.972	196.494	25195.4
250.078	250.074	15.4182	12.9963	4,4'-Methylenediphenyl diisocyanate	http://www.kegg.jp/entry/C19453	C19453	C15H10N2O2	KEGG search	164344	11408.4	545.699	34704.3	1457.81	1411.8	807.834	19560.7	3008.58	936.072
251.054	251.058	-17.9555	13.0112	7-Methylpyrido[3,4-c]psoralen	http://www.kegg.jp/entry/C19458	C19458	C15H9NO3	KEGG search	8510.72	626.863	295.707	7116.98	134.801	241.043	224.419	162.114	63.6782	249.376
297.081	297.079	7.64783	1.00267	6-Nitrobenzo[a]pyrene	http://www.kegg.jp/entry/C19472	C19472	C20H11NO2	KEGG search	9035.22	11004.2	10774.5	56943.1	8756.94	10380.1	10298.7	14142.7	24688	27650.9
118.08	118.078	16.5982	13.949	Vinyl toluene	http://www.kegg.jp/entry/C19549	C19549	C9H10	KEGG search	4546.76	2282.83	8173.3	7045.6	3557.72	1860.51	2657.12	1548.42	2134.63	26352.6
165.079	165.079	-0.488574	8.30248	4-Hydroxy-1-(3-pyridinyl)-1-butanone	http://www.kegg.jp/entry/C19565	C19565	C9H11NO2	KEGG search	6640.04	448.283	8283.8	9958.35	6154.67	15449.7	16608.8	400.052	289.738	16837.9
332.257	332.256	3.45838	16.2314	9,10,18-Trihydroxystearate	http://www.kegg.jp/entry/C19621	C19621	C18H36O5	KEGG search	4100.74	708.104	1266.99	3422.22	348.396	1167.88	777.494	3479.25	2548.25	5026.82
354.315	354.313	3.55088	17.3264	22-Oxodocosanoate	http://www.kegg.jp/entry/C19624	C19624	C22H42O3	KEGG search	4522.11	11755	3554.93	6066.2	15935.6	13678.4	14706.6	27623.1	15716.1	14601
412.409	412.407	5.17275	17.9292	Gorgostane	http://www.kegg.jp/entry/C19668	C19668	C30H52	KEGG search	2109.12	495.118	424.931	1227.16	1409.64	1476.29	1382.73	944.653	6846.88	10718.3
129.092	129.09	14.1116	0.978838	(R)-Piperazine-2-carboxamide	http://www.kegg.jp/entry/C19778	C19778	C5H11N3O	KEGG search	8035.15	3193.12	38269.1	5382.46	5489.03	9290.23	5612.75	5544.28	4635.51	4673.14
572.462	572.459	4.35541	23.2101	1,1'-Dihydroxylycopene	http://www.kegg.jp/entry/C19894	C19894	C40H60O2	KEGG search	709.036	57.9409	2490.35	431.032	1891.41	2777.5	2593.62	60.678	149.776	4286.63
160.088	160.085	22.5607	1.26407	N(alpha)-Acetyl-L-2,4-diaminobutyrate	http://www.kegg.jp/entry/C19929	C19929	C6H12N2O3	KEGG search	2000.58	2226.32	2232.12	1387.95	4104.84	4897.02	4677.02	4547.16	5460.86	1346.95
310.213	310.214	-4.03105	14.8523	(9R,10E,12Z,15Z)-9-Hydroperoxyoctadeca-10,12,15-trienoate	http://www.kegg.jp/entry/C19936	C19936	C18H30O4	KEGG search	1068.4	16162.8	4783.28	4480.29	5933.58	12990.9	6936.94	332.857	169.261	1693.69
270.08	270.085	-17.7078	12.07	Clitidine	http://www.kegg.jp/entry/C19977	C19977	C11H14N2O6	KEGG search	32327.7	41912.4	12087.9	17553.6	39617.2	12070.6	28247.3	20119.9	44915.4	420980
624.346	624.351	-8.33234	15.9984	Caribenolide I	http://www.kegg.jp/entry/C20007	C20007	C33H52O11	KEGG search	2527.83	2134.21	3502.06	7341.07	2243.78	3800.64	4245.99	298.953	193.23	3942.24
307.247	307.251	-14.8046	11.2379	Pumiliotoxin A	http://www.kegg.jp/entry/C20033	C20033	C19H33NO2	KEGG search	71207.6	10018.6	9978.59	50607.5	19112.8	11076	13174.6	44081.7	62089.8	19370.2
759.502	759.499	4.04864	26.1328	Argiopinin I	http://www.kegg.jp/entry/C20093	C20093	C36H63N12O6	KEGG search	143.176	36.7245	163.676	397.198	170.95	155.264	178.393	52.3962	205.168	1748.84
825.304	825.309	-6.22632	11.0921	4''-O-Carbamoyl ansamitocinoside P-3	http://www.kegg.jp/entry/C20140	C20140	C38H52ClN3O15	KEGG search	263.06	90.8161	193.573	342.337	289.123	228.216	259.155	160.832	1013.1	178.24
432.181	432.178	5.24621	9.80968	Salvinorin A	http://www.kegg.jp/entry/C20196	C20196	C23H28O8	KEGG search	59799	36757.1	8547.69	15613.6	261138	74479.3	126383	55233.4	210252	13431.9
596.465	596.465	-0.166985	21.91	Annonacin	http://www.kegg.jp/entry/C20213	C20213	C35H64O7	KEGG search	3231.68	115.748	3921.38	2696	647.882	1061.15	1276.82	241.519	249.746	2201.07
187.092	187.096	-21.9401	7.13779	5-Guanidino-3-methyl-2-oxopentanoate	http://www.kegg.jp/entry/C20234	C20234	C7H13N3O3	KEGG search	112360	93247.5	4377.33	38797.2	202985	69422.1	93412	114045	192311	10861.3
280.08	280.085	-18.6328	14.062	1-(4-Hydroxyphenylazo)-naphthalene-2,6-diol	http://www.kegg.jp/entry/C20282	C20282	C16H12N2O3	KEGG search	1834.5	5877.28	7317.3	1701.66	18137.8	42760.4	21486.7	263.155	327.996	2953.07
280.08	280.085	-18.3075	14.0625	1-(3,4-Dihydroxyphenylazo)-2-naphthol	http://www.kegg.jp/entry/C20283	C20283	C16H12N2O3	KEGG search	1834.5	5877.28	7317.3	1701.66	15958.1	43634.3	19170.3	263.155	327.996	2953.07
147.085	147.089	-30.9728	5.12674	N-Hydroxy-L-isoleucine	http://www.kegg.jp/entry/C20310	C20310	C6H13NO3	KEGG search	3072.93	3766.06	3694.08	5684.77	15447.5	15627.5	19711.6	7773.41	23818.8	6932.3
183.071	183.068	11.4839	16.5259	4-Nitrosobiphenyl	http://www.kegg.jp/entry/C20316	C20316	C12H9NO	KEGG search	3385.79	2544.08	6508.56	6293.11	2849.58	4021.12	4504.1	497.692	511.934	5570.35
298.318	298.324	-18.1147	19.0981	2-Octyl dodecanol	http://www.kegg.jp/entry/C20338	C20338	C20H42O	KEGG search	12983.7	2043.13	15260.7	7759.7	22653.3	14797.1	18079.9	7197.49	38510.8	11634.5
470.364	470.361	6.62513	8.67807	Glyceryl tri(2-ethylhexanoate)	http://www.kegg.jp/entry/C20355	C20355	C27H50O6	KEGG search	8184.34	6267.99	78.6996	3740.69	7564.51	4137.15	3885.24	11942.8	15014.3	595.604
438.418	438.423	-10.5423	20.5253	3,22-Dimethyl-1,2,23,24-tetradehydro-2,3,22,23-tetrahydrosqualene	http://www.kegg.jp/entry/C20412	C20412	C32H54	KEGG search	985.734	817.311	320.129	475.308	5280.54	428.876	558.74	1118.33	3452.61	2707.73
991.215	991.22	-4.99768	16.996	3,5,7-Trioxododecanoyl-CoA	http://www.kegg.jp/entry/C20413	C20413	C33H52N7O20P3S	KEGG search	4363.53	2662.95	2777.62	3098.61	7413.15	3912.22	7478.36	2984.97	10445.6	3181.43
300.139	300.136	9.85369	25.8969	(+)-3'-Hydroxylarreatricin	http://www.kegg.jp/entry/C20431	C20431	C18H20O4	KEGG search	1170.99	398.56	5513.72	1314.96	435.645	628.126	591.165	59.8042	68.4443	1416.95
312.066	312.063	6.74923	9.78894	Dihydrodemethylsterigmatocystin	http://www.kegg.jp/entry/C20444	C20444	C17H12O6	KEGG search	2973.24	123.725	12151.8	8258.97	5243.18	11363.2	9795.75	81.4293	144.21	12791.4
326.076	326.079	-9.42141	14.6237	Dihydrosterigmatocystin	http://www.kegg.jp/entry/C20445	C20445	C18H14O6	KEGG search	4105.35	6489.26	22353.8	21801	2423.02	11635.2	5057.54	148.636	143.582	13915.9
611.163	611.161	3.63766	9.48325	Cyanidin 3,7-di-O-beta-D-glucoside	http://www.kegg.jp/entry/C20469	C20469	C27H31O16	KEGG search	3110.44	243.201	17937.2	14648.6	4579.83	41957.7	11624.6	131.994	209.807	8749.83
389.303	389.308	-14.3774	17.5598	3-Geranylgeranylindole	http://www.kegg.jp/entry/C20525	C20525	C28H39N	KEGG search	2562.82	3426.23	9031.1	2778.8	3591.48	2905.68	8828.24	228.603	272.621	6215.37
437.253	437.257	-8.20371	12.4281	13-Desoxyterpendole I	http://www.kegg.jp/entry/C20542	C20542	C27H35NO4	KEGG search	2331.94	1781.98	12877.9	8061.54	4252.39	5682.47	7426.72	4285.11	4036.92	22176.9
444.289	444.288	4.14185	17.2057	Fusaproliferin	http://www.kegg.jp/entry/C20591	C20591	C27H40O5	KEGG search	98.0388	93.1575	206.159	158.735	444.73	955.396	636.757	81.6539	95.5556	8353.53
632.467	632.466	1.25136	17.5396	Caldariellaquinol	http://www.kegg.jp/entry/C20623	C20623	C39H68O2S2	KEGG search	2393.5	507.31	1115.4	2423.85	1283.02	587.65	2863.22	129.506	158.462	1144.05
181.077	181.074	17.554	0.664036	3-Hydroxy-L-phenylalanine	http://www.kegg.jp/entry/C20807	C20807	C9H11NO3	KEGG search	6078.73	5473.66	5885.22	22935.1	18013.3	8653.96	79.6667	8301.74	33803.5	24628.7
232.074	232.074	3.26539	10.792	2-Hydroxy-7-methoxy-5-methyl-1-naphthoate	http://www.kegg.jp/entry/C20841	C20841	C13H12O4	KEGG search	427.122	3720.75	708.275	4404.35	5731.04	13286.9	9532.22	245.788	198.059	12109.9
218.06	218.058	7.94066	10.706	2,7-Dihydroxy-5-methyl-1-naphthoate	http://www.kegg.jp/entry/C20857	C20857	C12H10O4	KEGG search	644.799	116.546	536.431	1122.48	348.678	616.525	571.618	67.0717	120.85	1376.63
1194.32	1194.33	-3.87392	26.601	UDP-N-acetylmuramoyl-L-alanyl-D-glutamyl-LL-2,6-diaminopimeloyl-D-alanyl-D-lactate	http://www.kegg.jp/entry/C20880	C20880	C41H64N8O29P2	KEGG search	396.536	152.06	283.359	358.576	403.49	552.174	484.199	383.062	480.366	3594.32
294.137	294.137	1.48472	8.26544	9-(Dimethylallyl)-5,10-dihydrophenazine-1-carboxylate	http://www.kegg.jp/entry/C20982	C20982	C18H18N2O2	KEGG search	16653.9	21143	35467.2	26779.9	21909.2	26911	33195.1	4180.88	2944.46	317517
232.104	232.106	-8.84827	10.7775	gamma-L-Glutamyl-L-2-aminobutyrate	http://www.kegg.jp/entry/C21015	C21015	C9H16N2O5	KEGG search	802.433	3966.12	363.976	3037.22	12177.5	6670.76	5421.71	12790	23334.3	9107.31
181.06	181.06	-1.87599	1.06517	7,8-Dihydroxanthopterin	http://www.kegg.jp/entry/C21065	C21065	C6H7N5O2	KEGG search	3633.75	3997	1818.24	2802.66	6083.78	876.396	323.574	4033.44	315.721	12047.9
260.137	260.14	-9.77786	8.9891	Oxypyrithiamine	http://www.kegg.jp/entry/C21112	C21112	C14H18N3O2	KEGG search	185.145	4556.89	193.564	190.593	157.397	195.667	155.891	185.244	139.596	155.227
546.467	546.465	3.55957	17.3933	Bacteriohopanetetrol	http://www.kegg.jp/entry/C21119	C21119	C35H62O4	KEGG search	351.955	335.249	313.228	2427.54	965.043	946.361	576.005	330.113	1783.17	10880.1
616.277	616.28	-5.13866	13.3106	6'''-Deamino-6'''-hydroxyparomomycin II	http://www.kegg.jp/entry/C21262	C21262	C23H44N4O15	KEGG search	7176.88	9360.93	763.413	4233.41	7354.21	3396.2	4697.91	9219.48	17409.8	11281.3
454.231	454.228	7.20382	9.29137	3''-Amino-3''-deoxygentamicin A2	http://www.kegg.jp/entry/C21266	C21266	C17H34N4O10	KEGG search	12078.8	2337.85	20057.2	41332	29648	73495.2	35526	6621.42	674.911	12799.6
494.254	494.259	-10.3173	21.3477	6'-Oxo-G418	http://www.kegg.jp/entry/C21268	C21268	C20H38N4O10	KEGG search	182.617	93.1504	519.943	227.5	296.18	719.011	609.79	50.3931	105.67	224.24
756.513	756.518	-6.27756	25.0543	Mycolactone D	http://www.kegg.jp/entry/C21276	C21276	C45H72O9	KEGG search	2108.68	34.2878	3074.6	1706.57	1620.88	1547.28	1821.86	74.6255	121.978	10859.9
700.489	700.491	-4.0762	16.2619	Mycolactone F	http://www.kegg.jp/entry/C21278	C21278	C42H68O8	KEGG search	5875.99	9856.53	1524.28	5819.34	6276.35	4315.48	3514.8	11932.3	13061.6	9043.96
159.086	159.089	-24.3026	3.03969	Turicine	http://www.kegg.jp/entry/C21513	C21513	C7H13NO3	KEGG search	736.389	1623.68	1160.88	926.508	2472.03	6074.39	2071.24	2180.67	2433.58	1181.09
784.616	784.616	-0.23062	26.4704	Menaquinone-9	http://www.kegg.jp/entry/C21526	C21526	C56H80O2	KEGG search	9587.52	110.556	26640	16558.7	11861.9	31976.8	23176.8	271.365	253.72	55681.7
786.634	786.631	2.95467	21.2593	beta-Dihydromenaquinone-9	http://www.kegg.jp/entry/C21527	C21527	C56H82O2	KEGG search	120.823	67.1069	961.157	457.548	128.809	4875.44	3331.61	49.3627	242.591	29523.5
364.143	364.146	-8.73438	1.23691	Deacetylalacepril	http://www.kegg.jp/entry/C21533	C21533	C18H24N2O4S	KEGG search	6223.81	1515	1333.38	3882.23	1510.09	3192.75	2006.59	1640.87	2140.3	2866.94
534.146	534.15	-7.20989	10.1207	Aprepitant	http://www.kegg.jp/entry/C21555	C21555	C23H21F7N4O3	KEGG search	7369.89	11528.7	3074.02	8094.08	4345.83	8420.35	8895.63	93.4761	57.2006	7806.67
234.081	234.085	-18.9464	11.9396	N-[(2S)-2-Amino-2-carboxyethyl]-L-glutamate	http://www.kegg.jp/entry/C21559	C21559	C8H14N2O6	KEGG search	47859.8	1571.64	177.632	9150.92	447.468	416.177	328.321	5841.17	916.253	394.716
610.241	610.243	-3.45026	10.0592	Mycobilin b	http://www.kegg.jp/entry/C21625	C21625	C34H34N4O7	KEGG search	365	54797	244.363	484	442.206	283.859	383	578.667	3540	816.667
354.194	354.194	-1.1959	15.849	(3R)-3-Hydroxy-2,3-dihydrotabersonine	http://www.kegg.jp/entry/C21682	C21682	C21H26N2O3	KEGG search	2040.86	1603.14	588.937	3623.47	838.848	1435.36	2785.67	341.734	379.481	5649.9
358.321	358.324	-8.28506	19.126	Sesterfisherol	http://www.kegg.jp/entry/C21701	C21701	C25H42O	KEGG search	32673.6	36601.6	120058	79304.7	82894.1	130015	172508	390.53	286.16	25559.6
270.077	270.077	1.79251	10.5131	Baeocystin	http://www.kegg.jp/entry/C21779	C21779	C11H15N2O4P	KEGG search	2376.83	621.624	3551.28	1088.07	1650.14	269.419	1850.92	281.177	437.044	7017.88
159.069	159.068	2.9559	5.04171	2-Methylquinolin-4-ol	http://www.kegg.jp/entry/C21873	C21873	C10H9NO	KEGG search	7492.37	32015.5	440.051	3040.41	39185.5	253.876	254.207	510.205	486.638	16777.9
620.499	620.496	4.64812	16.1249	Nonaflavuxanthin	http://www.kegg.jp/entry/C22056	C22056	C45H64O	KEGG search	1859.89	2829.88	1293.31	742.748	24563.6	4839.55	19126.4	1350.07	16903	26347.6
306.102	306.106	-12.7824	3.93091	N5-Citryl-D-ornithine	http://www.kegg.jp/entry/C22101	C22101	C11H18N2O8	KEGG search	2089.57	2370.19	1253.23	4038.11	7232.94	5397.2	7656.37	3026.47	10539.6	13302.3
129.039	129.043	-29.8845	0.939355	L-beta-Ethynylserine	http://www.kegg.jp/entry/C22141	C22141	C5H7NO3	KEGG search	1987.16	1262.36	1599.45	1429.69	1183.76	762.977	716.896	1345	907.515	1256.87
540.355	540.355	0.401828	17.267	1-Tuberculosinyladenosine	http://www.kegg.jp/entry/C22319	C22319	C30H46N5O4	KEGG search	592.838	1091.75	3014.77	3385.05	1905.51	4537.6	2762.29	281.146	799.103	34851.1
448.106	448.111	-11.1156	10.0368	(L-Threonyl)adenylate	http://www.kegg.jp/entry/C22386	C22386	C14H21N6O9P	KEGG search	228.935	3398.87	1868.65	262.389	146.835	511.055	393.747	63.6235	55.9752	594.01
852.643	852.64	4.05202	10.7703	2,3-Bis-O-(geranylfarnesyl)-sn-glycerol 1-phosphate	http://www.kegg.jp/entry/C22514	C22514	C53H89O6P	KEGG search	3623.84	1061.63	2245.57	3157.05	12154.6	7945.87	10575.8	3203.18	12310.5	6137.64
250.161	250.157	15.9673	6.71888	5-Dehydro-6-demethoxyfumagillol	http://www.kegg.jp/entry/C22629	C22629	C15H22O3	KEGG search	32073.3	6202.88	817.519	18761.4	21871	5096.97	9913.27	13639.8	38084.1	6060.84
454.273	454.272	1.709	9.11481	Prefumagillin	http://www.kegg.jp/entry/C22650	C22650	C28H38O5	KEGG search	13753	11822.4	4254.11	24321	15098	11913.1	11015.8	45161.6	33988.4	19719.1
278.18	278.178	5.89719	15.2936	4-Dimethylamino-2,2-diphenylvaleronitrile	http://www.kegg.jp/entry/C22686	C22686	C19H22N2	KEGG search	6072.21	24716.7	4134.29	13703.6	10349.6	7067.08	9005.6	24333.1	19223.4	11021.1
625.527	625.528	-2.50223	23.1625	N-(3-(15-methyl-hexadecanoyloxy)-13-methyl-tetradecanoyl)-L-serine	http://www.lipidmaps.org/data/LMSDRecord.php?LMID=LMFA00000005	LMFA00000005	C37H71NO6	LIPIDMAPS search	1291.47	66.049	5562.99	1272.89	5324.38	12113	11186.3	116.437	191.782	22542.3
444.336	444.331	9.80172	16.9881	1-dimethylarsinoyl-tricosane	http://www.lipidmaps.org/data/LMSDRecord.php?LMID=LMFA00000033	LMFA00000033	C25H53OAs	LIPIDMAPS search	149.455	243.134	311.385	296.226	1009.68	987.363	663.124	225.291	1152.93	6291.18
223.981	223.985	-18.9999	0.893689	4-thiodimethylarsenobutanoic acid	http://www.lipidmaps.org/data/LMSDRecord.php?LMID=LMFA00000041	LMFA00000041	C6H13O2SAs	LIPIDMAPS search	8876.36	7906.49	106.794	721.276	10657	99.2625	115.518	144.407	132.244	2176.91
273.273	273.275	-6.93697	12.9616	Margaric acid(d3)	http://www.lipidmaps.org/data/LMSDRecord.php?LMID=LMFA01010048	LMFA01010048	C17H31D3O2	LIPIDMAPS search	5664.24	10858.7	21566.3	21119.5	39676.2	52073.4	56460.9	356.286	317.557	57018.2
312.3	312.303	-9.96243	17.4737	2,14-dimethyl-octadecanoic acid	http://www.lipidmaps.org/data/LMSDRecord.php?LMID=LMFA01020048	LMFA01020048	C20H40O2	LIPIDMAPS search	6372.54	9361.54	8690.83	10428.4	30917.4	24001.4	22944	10781.7	59887.3	27234.2
298.291	298.287	14.3082	18.9292	2-methyl-octadecanoic acid	http://www.lipidmaps.org/data/LMSDRecord.php?LMID=LMFA01020095	LMFA01020095	C19H38O2	LIPIDMAPS search	7721.94	1291.12	35345	9252.93	16945.6	14958.6	31006.7	479.597	544.517	7198.11
296.273	296.272	5.97562	13.0599	2,5-dimethyl-2-heptadecenoic acid	http://www.lipidmaps.org/data/LMSDRecord.php?LMID=LMFA01020139	LMFA01020139	C19H36O2	LIPIDMAPS search	3978.04	3969.7	1776.16	3107.04	3924.91	2005.64	2335.64	3695.59	11284.4	4234.33
368.364	368.365	-4.84432	17.5573	3,15-dimethyl-docosanoic acid	http://www.lipidmaps.org/data/LMSDRecord.php?LMID=LMFA01020231	LMFA01020231	C24H48O2	LIPIDMAPS search	3998.25	1741.53	1976.59	1521.53	4816.07	3101.04	5090.11	5534.48	10647.9	3887.35
550.571	550.569	4.60583	17.8546	Phthioceranic acid (C37)	http://www.lipidmaps.org/data/LMSDRecord.php?LMID=LMFA01020300	LMFA01020300	C37H74O2	LIPIDMAPS search	12769.7	2991.25	28793.1	25674.6	1548.19	2680.09	2437.71	719.495	445.472	16687.3
524.517	524.517	-0.386772	18.1621	Hydroxyphthioceranic acid (C34)	http://www.lipidmaps.org/data/LMSDRecord.php?LMID=LMFA01020322	LMFA01020322	C34H68O3	LIPIDMAPS search	13608.3	3924.43	238.54	5469.61	12894.1	5984.84	7111.06	11391.1	16296	2049.2
636.638	636.642	-6.99649	24.5285	Hydroxyphthioceranic acid (C42)	http://www.lipidmaps.org/data/LMSDRecord.php?LMID=LMFA01020327	LMFA01020327	C42H84O3	LIPIDMAPS search	294.494	53.3033	278.614	180.408	222.415	338.436	72.0116	128.778	203.956	150.976
426.403	426.407	-10.627	22.8168	Mycolipanolic acid (C27)	http://www.lipidmaps.org/data/LMSDRecord.php?LMID=LMFA01020334	LMFA01020334	C27H54O3	LIPIDMAPS search	1857.67	1179.75	1299.99	964.262	8045.15	6347.22	6855.71	9800.52	10946.9	7299.15
392.365	392.365	-1.81333	17.6366	25:2(5Z,9Z)(24Me)	http://www.lipidmaps.org/data/LMSDRecord.php?LMID=LMFA01020357	LMFA01020357	C26H48O2	LIPIDMAPS search	376.918	391.221	255.907	371.412	454.31	6575.78	431.214	359.689	720.128	417.386
294.26	294.256	12.3762	12.7426	18:2(5Z,9Z)(17Me)	http://www.lipidmaps.org/data/LMSDRecord.php?LMID=LMFA01020379	LMFA01020379	C19H34O2	LIPIDMAPS search	7284.17	2349.59	1359.14	1379.91	2768.32	832.822	1843.02	5632.55	6459.19	4229.9
378.354	378.35	11.1772	18.0423	Farnesic acid	http://www.lipidmaps.org/data/LMSDRecord.php?LMID=LMFA01020400	LMFA01020400	C25H46O2	LIPIDMAPS search	62835.9	16292.3	15792.4	10131.3	57458.5	38207.7	34435.3	29330.7	32936.3	14745.7
240.204	240.209	-19.2485	19.8275	2-pentadecenoic acid	http://www.lipidmaps.org/data/LMSDRecord.php?LMID=LMFA01030052	LMFA01030052	C15H28O2	LIPIDMAPS search	2248.69	1021.94	1807.92	2334.92	1495.81	1000.75	1151.01	1911.24	1613.14	1512.61
338.314	338.318	-12.1118	18.0588	trans-brassidic acid	http://www.lipidmaps.org/data/LMSDRecord.php?LMID=LMFA01030090	LMFA01030090	C22H42O2	LIPIDMAPS search	34238.8	30006.4	59586.8	85837	22723.7	30464.8	24805.9	66356.7	61001.5	31336.1
308.267	308.272	-15.6297	15.8117	11,14-eicosadienoic acid	http://www.lipidmaps.org/data/LMSDRecord.php?LMID=LMFA01030130	LMFA01030130	C20H36O2	LIPIDMAPS search	31164.2	44112.9	18065.4	62551.4	23146.3	16059.9	18439.1	77436.9	58581.3	74606.2
336.303	336.303	-0.373196	16.3632	5,13-docosadienoic acid	http://www.lipidmaps.org/data/LMSDRecord.php?LMID=LMFA01030131	LMFA01030131	C22H40O2	LIPIDMAPS search	7230.89	10079.8	3828.07	4655.34	11051.5	8110.74	7254.78	9849.73	11542.2	6034.2
336.303	336.303	0.290086	17.199	13,16-docosadienoic acid	http://www.lipidmaps.org/data/LMSDRecord.php?LMID=LMFA01030132	LMFA01030132	C22H40O2	LIPIDMAPS search	7625.97	14460.7	5525.21	8102.51	25443.8	22272.6	18357.3	25284.9	34836.4	36705.7
248.18	248.178	8.40367	8.0625	16:4(4Z,7Z,10Z,13Z)	http://www.lipidmaps.org/data/LMSDRecord.php?LMID=LMFA01030163	LMFA01030163	C16H24O2	LIPIDMAPS search	37963.3	3418.54	1047.84	28649.1	27164.8	20392.9	10759.2	11901.6	14107.7	7008.83
356.269	356.272	-5.74811	18.0397	4,8,12,15,19,21-tetracosahexaenoic acid	http://www.lipidmaps.org/data/LMSDRecord.php?LMID=LMFA01030186	LMFA01030186	C24H36O2	LIPIDMAPS search	2265.42	1298.3	2231.44	9068.35	1901.14	1525.88	1663.62	1873.65	1980.22	9049.51
252.212	252.209	13.8196	13.3022	3Z,9Z-hexadecadienoic acid	http://www.lipidmaps.org/data/LMSDRecord.php?LMID=LMFA01030271	LMFA01030271	C16H28O2	LIPIDMAPS search	2598.13	1364.88	4894.88	4268.23	1906.12	2156.3	2700.92	563.102	661.1	3249.92
276.21	276.209	5.01415	13.8504	Coniferonic acid	http://www.lipidmaps.org/data/LMSDRecord.php?LMID=LMFA01030355	LMFA01030355	C18H28O2	LIPIDMAPS search	3145.99	1889.81	6544.75	4194.62	1325.42	1808.89	2059.07	827.932	1383.06	5183.93
188.085	188.084	9.34673	7.13149	5,8,11-dodecatriynoic acid	http://www.lipidmaps.org/data/LMSDRecord.php?LMID=LMFA01030465	LMFA01030465	C12H12O2	LIPIDMAPS search	11577.3	10678.1	1749.27	12189.6	20037.8	7673.48	10663.2	13914.4	24758.2	14046.5
554.504	554.506	-4.30875	16.6531	38:5(23Z,26Z,29Z,32Z,35Z)	http://www.lipidmaps.org/data/LMSDRecord.php?LMID=LMFA01030837	LMFA01030837	C38H66O2	LIPIDMAPS search	971.169	111.145	2752.26	4196.54	191.971	162.652	122.647	90.7607	216.78	618.197
294.26	294.256	13.4879	14.5655	19:2(5Z,9Z)	http://www.lipidmaps.org/data/LMSDRecord.php?LMID=LMFA01030899	LMFA01030899	C19H34O2	LIPIDMAPS search	25412.1	22409.9	3565.5	18326.7	13536.9	7021.65	10875.4	36620.8	28369.3	16673.3
366.346	366.35	-11.4666	16.9406	(2E)-tetracos-2-enoic acid	http://www.lipidmaps.org/data/LMSDRecord.php?LMID=LMFA01030920	LMFA01030920	C24H46O2	LIPIDMAPS search	2925.69	2957.79	2337.03	2591.42	6334.55	4657.01	5311.09	5098.28	12275.3	6313.98
158.06	158.058	15.5692	0.899252	hept-2-enedioic acid	http://www.lipidmaps.org/data/LMSDRecord.php?LMID=LMFA01031011	LMFA01031011	C7H10O4	LIPIDMAPS search	1188.06	4296.7	8559.2	10264.4	8719.36	15121.3	8547.61	5820.51	13884.8	10825
796.552	796.5489	#VALUE!	16.1354	Fulvyne H	http://www.lipidmaps.org/data/LMSDRecord.php?LMID=LMFA01031230	LMFA01031230	C48H76O9	LIPIDMAPS search	102.552	560.313	475.875	215.794	14826.2	1318.14	13776.6	75.4757	189.986	3424.87
294.26	294.256	14.0532	14.4511	14Z,18-nonadecadienoic acid	http://www.lipidmaps.org/data/LMSDRecord.php?LMID=LMFA01031239	LMFA01031239	C19H34O2	LIPIDMAPS search	27659.6	13319.4	3565.5	7754.51	10649.1	7021.65	8336.02	39901.7	27946.8	16673.3
608.554	608.553	1.29588	23.1576	42:6(25Z,27Z,30Z,33Z,36Z,39Z)	http://www.lipidmaps.org/data/LMSDRecord.php?LMID=LMFA01031242	LMFA01031242	C42H72O2	LIPIDMAPS search	571.625	95.8995	1232.36	376.698	1641.78	2330.91	1576.78	507.804	2849.44	8219.24
494.376	494.376	0.102685	16.3099	(-)-Petrosynoic acid B	http://www.lipidmaps.org/data/LMSDRecord.php?LMID=LMFA01031256	LMFA01031256	C33H50O3	LIPIDMAPS search	27078.1	29949.5	18643.4	28808	30135.4	17272.8	23175.9	33429.5	69464.2	31671.5
378.346	378.35	-10.4027	18.0117	22-methyl-5Z,9Z-tetracosadienoic acid	http://www.lipidmaps.org/data/LMSDRecord.php?LMID=LMFA01031275	LMFA01031275	C25H46O2	LIPIDMAPS search	281419	70020.3	17625.8	24742.9	228649	139391	105722	165354	206946	14624.4
294.26	294.256	14.7312	13.2074	9Z,12Z-nonadecadienoic acid	http://www.lipidmaps.org/data/LMSDRecord.php?LMID=LMFA01031316	LMFA01031316	C19H34O2	LIPIDMAPS search	6229.17	4998.2	3319.87	5481.75	5379.43	2168.58	4576.29	7854.91	13093.7	8895.31
414.223	414.225	-6.88475	5.4881	methyl 5-hydroperoxy-6,8,9,11-bisepidioxy-12,14-eicosadienoate	http://www.lipidmaps.org/data/LMSDRecord.php?LMID=LMFA01040061	LMFA01040061	C21H34O8	LIPIDMAPS search	1764.92	9711.29	5438.79	6110.83	2937.26	4080.44	4901.14	18772.7	1300.97	1865.92
258.217	258.219	-8.207	19.8249	2-hydroxy-pentadecanoic acid	http://www.lipidmaps.org/data/LMSDRecord.php?LMID=LMFA01050045	LMFA01050045	C15H30O3	LIPIDMAPS search	4242.68	2130.37	3025.27	4573.37	3041.28	2114.3	2203.68	3916.57	3172.09	2620.76
212.145	212.141	18.6076	13.0878	12-hydroxy-3Z,6Z-dodecadienoic acid	http://www.lipidmaps.org/data/LMSDRecord.php?LMID=LMFA01050171	LMFA01050171	C12H20O3	LIPIDMAPS search	4873.97	2790.81	12184.2	8044.35	940.371	1864.88	1844.81	365.985	242.751	3746.69
258.222	258.219	9.58097	15.7996	15-hydroxy-pentadecanoic acid	http://www.lipidmaps.org/data/LMSDRecord.php?LMID=LMFA01050182	LMFA01050182	C15H30O3	LIPIDMAPS search	10459.7	8424.47	10264.6	9772.5	7981.71	5356.49	6947.03	11430.9	13110.4	8001.32
370.348	370.345	8.12442	19.8182	2-hydroxy-tricosanoic acid	http://www.lipidmaps.org/data/LMSDRecord.php?LMID=LMFA01050212	LMFA01050212	C23H46O3	LIPIDMAPS search	21667.8	14411	18302.7	34713	17252.2	13352.3	13429.2	28427.8	21954.1	17074.4
398.377	398.376	2.92134	18.3891	15-hydroxy-pentacosanoic acid	http://www.lipidmaps.org/data/LMSDRecord.php?LMID=LMFA01050217	LMFA01050217	C25H50O3	LIPIDMAPS search	529.16	2270.98	811.905	873.237	4504.88	2754.57	2677.34	4416.27	9525.86	2698.47
412.391	412.392	-2.73393	17.9533	2-hydroxy-hexacosanoic acid	http://www.lipidmaps.org/data/LMSDRecord.php?LMID=LMFA01050218	LMFA01050218	C26H52O3	LIPIDMAPS search	2002.19	651.785	705.14	1876.72	1290.56	1693.05	1635.95	972.653	5619.89	6883.22
172.113	172.11	19.4886	13.0645	9-hydroxy-5Z-nonenoic acid	http://www.lipidmaps.org/data/LMSDRecord.php?LMID=LMFA01050232	LMFA01050232	C9H16O3	LIPIDMAPS search	4314.26	1740.04	13357.7	6915.53	681.401	1168.48	1245.17	392.686	200.494	2460.96
278.19	278.188	5.23445	15.2982	7-hydroxy-10E,16-heptadecadien-8-ynoic acid	http://www.lipidmaps.org/data/LMSDRecord.php?LMID=LMFA01050258	LMFA01050258	C17H26O3	LIPIDMAPS search	6846.49	27391.8	2224.69	10857.5	11333.4	5703.54	8994.69	26234.3	22321	9595.05
412.391	412.392	-2.73393	17.9408	12-Hydroxyhexacosanoic acid	http://www.lipidmaps.org/data/LMSDRecord.php?LMID=LMFA01050356	LMFA01050356	C26H52O3	LIPIDMAPS search	2002.19	651.785	705.14	1876.72	1290.56	1693.05	1635.95	972.653	5619.89	7276.24
148.074	148.074	-0.103623	13.874	(R) 2,3-Dihydroxy-3-methylvalerate	http://www.lipidmaps.org/data/LMSDRecord.php?LMID=LMFA01050452	LMFA01050452	C6H12O4	LIPIDMAPS search	17584	106124	2493.27	74527	187384	27080.1	71325	159542	330092	58736.7
148.035	148.037	-16.4924	12.4198	2-dehydro-3-deoxy-L-arabinonic acid	http://www.lipidmaps.org/data/LMSDRecord.php?LMID=LMFA01050476	LMFA01050476	C5H8O5	LIPIDMAPS search	3611.46	4508.97	1622.07	2257.58	1244.52	983.444	1228.3	7596.6	1886.63	2905.19
150.03	150.035	-32.3958	8.75146	2-Hydroxy-4-(methylthio)butanoic acid	http://www.lipidmaps.org/data/LMSDRecord.php?LMID=LMFA01050480	LMFA01050480	C5H10O3S	LIPIDMAPS search	57246.5	41398.4	1729.14	42044.1	13584.1	4905	8043.49	63122.1	39146.9	16724
148.036	148.037	-9.84967	15.3304	2-hydroxyglutaric acid	http://www.lipidmaps.org/data/LMSDRecord.php?LMID=LMFA01050483	LMFA01050483	C5H8O5	LIPIDMAPS search	13182	52721.3	3473.13	21881.3	25401.2	8828	16065.6	67542.5	47692.4	16595.9
380.24	380.241	-3.17159	13.3302	Linusic acid	http://www.lipidmaps.org/data/LMSDRecord.php?LMID=LMFA01050535	LMFA01050535	C18H36O8	LIPIDMAPS search	97.7362	221.858	119.71	89.2692	85.2651	3180.05	47.6357	52.9873	53.9947	72.334
404.316	404.3138	#VALUE!	15.8989	Ventosic acid	http://www.lipidmaps.org/data/LMSDRecord.php?LMID=LMFA01050536	LMFA01050536	C22H44O6	LIPIDMAPS search	362.458	703.232	262.437	321.097	19243.7	699.775	4133.12	363.854	2759.42	4792.48
278.191	278.1882	#VALUE!	19.7301	12-oxo-5E,8E,10Z-heptadecatrienoic acid	http://www.lipidmaps.org/data/LMSDRecord.php?LMID=LMFA01060111	LMFA01060111	C17H26O3	LIPIDMAPS search	3336.21	1699.33	1675.04	2621.37	3444.72	2239.79	3833.43	3836.3	5238.18	2261.19
354.316	354.313	8.20554	17.333	10-oxo-docosanoic acid	http://www.lipidmaps.org/data/LMSDRecord.php?LMID=LMFA01060139	LMFA01060139	C22H42O3	LIPIDMAPS search	4759.32	12959.8	3554.93	5818.4	19199.4	15952.4	12594.3	33688	14866.8	15498
368.328	368.329	-3.86045	17.6205	22-oxo-tricosanoic acid	http://www.lipidmaps.org/data/LMSDRecord.php?LMID=LMFA01060145	LMFA01060145	C23H44O3	LIPIDMAPS search	2181.63	1907.23	5990.79	2578.85	3873.04	2160.63	6811.69	1323.78	1023.57	5512.52
380.333	380.329	10.4921	17.8372	15-oxo-18Z-tetracosenoic acid	http://www.lipidmaps.org/data/LMSDRecord.php?LMID=LMFA01060148	LMFA01060148	C24H44O3	LIPIDMAPS search	4435.55	3671.08	6731.1	4056.69	3766.57	2192.98	4695.43	3641.84	3787.35	4921.3
172.072	172.074	-10.194	0.890434	4,7-dioxo-octanoic acid	http://www.lipidmaps.org/data/LMSDRecord.php?LMID=LMFA01060156	LMFA01060156	C8H12O4	LIPIDMAPS search	164.004	407.607	1438.92	2394.28	1987.02	3866.24	1774.25	599.748	3959.37	5839.33
438.406	438.407	-3.43408	20.1442	9-Ketooctacosanoic acid	http://www.lipidmaps.org/data/LMSDRecord.php?LMID=LMFA01060208	LMFA01060208	C28H54O3	LIPIDMAPS search	686.883	1112.11	464.413	586.401	6231.04	423.295	289.336	407.975	1059.49	1009.45
300.172	300.173	-0.547349	25.8685	methyl 8R,9R-epoxy-13Z,15Z-eicosadien-4,6-diynoate	http://www.lipidmaps.org/data/LMSDRecord.php?LMID=LMFA01070051	LMFA01070051	C19H24O3	LIPIDMAPS search	3243.86	687.019	1667.1	1777.41	716.244	494.891	472.761	1709.29	1145.53	1295.64
278.092	278.088	14.712	5.36229	2-bromo-dodecanoic acid	http://www.lipidmaps.org/data/LMSDRecord.php?LMID=LMFA01090009	LMFA01090009	C12H23BrO2	LIPIDMAPS search	2547.14	814.423	75.9144	593.04	5696.96	118.777	106.418	106.715	93.77	3514.59
332.139	332.135	11.398	9.97888	16-bromo-9E-hexadecenoic acid	http://www.lipidmaps.org/data/LMSDRecord.php?LMID=LMFA01090012	LMFA01090012	C16H29BrO2	LIPIDMAPS search	335.308	156.986	1463.43	458.097	1479.96	5035.06	1540	189.951	96.866	402.12
300.247	300.247	1.7788	17.4692	18-fluoro-9E-octadecenoic acid	http://www.lipidmaps.org/data/LMSDRecord.php?LMID=LMFA01090036	LMFA01090036	C18H33FO2	LIPIDMAPS search	3201.96	4536.25	2583.87	4548.15	8752.35	12390.4	4781.89	11377.1	19723.1	48020.4
302.266	302.262	11.7455	18.1412	18-fluoro-octadecanoic acid	http://www.lipidmaps.org/data/LMSDRecord.php?LMID=LMFA01090045	LMFA01090045	C18H35O2F	LIPIDMAPS search	47947.3	110018	12356.9	65910.2	55806.2	55545.2	30657	227810	120360	116752
290.196	290.201	-17.0034	15.3083	2-chloro-palmitic acid	http://www.lipidmaps.org/data/LMSDRecord.php?LMID=LMFA01090046	LMFA01090046	C16H31ClO2	LIPIDMAPS search	1136.26	3172.44	4196.07	6976.57	1061.07	436.555	2719.13	274.072	393.567	2512.1
298.233	298.231	7.48246	14.3663	18-fluoro-9Z,12Z-octadecadienoic acid	http://www.lipidmaps.org/data/LMSDRecord.php?LMID=LMFA01090051	LMFA01090051	C18H31FO2	LIPIDMAPS search	16697.6	14297.4	7247.54	6873.71	7800.1	8893	4255.05	27388.4	26313.1	2192.48
470.273	470.276	-5.88216	8.68552	6-bromo-24-methyl-pentacosa-5E,9Z-dienoic acid	http://www.lipidmaps.org/data/LMSDRecord.php?LMID=LMFA01090096	LMFA01090096	C26H47BrO2	LIPIDMAPS search	36174.4	86919.4	15068.1	756071	18997.8	22608.3	20312.6	109418	77219.3	688410
364.099	364.104	-11.9164	1.16423	Methyl 18-bromo-15E,17E-octadecadien-5,7-diynoate	http://www.lipidmaps.org/data/LMSDRecord.php?LMID=LMFA01090134	LMFA01090134	C19H25O2Br	LIPIDMAPS search	3156.89	657.907	101.935	548.692	676.424	125.494	106.743	146.258	166.248	1896.36
434.149	434.1457	#VALUE!	9.80548	Carduusyne D	http://www.lipidmaps.org/data/LMSDRecord.php?LMID=LMFA01090162	LMFA01090162	C23H31O3Br	LIPIDMAPS search	1030.47	932.701	1118.31	2163.37	2163.26	1329.75	2026.58	1592.79	3583.81	6561.47
159.124	159.126	-13.775	5.86966	3-amino-octanoic acid	http://www.lipidmaps.org/data/LMSDRecord.php?LMID=LMFA01100020	LMFA01100020	C8H17NO2	LIPIDMAPS search	115	7983.67	287.328	106.439	90.4483	128.667	111.862	118	107.909	74.4179
316.247	316.244	9.81061	15.7922	2-mercapto-octadecanoic acid	http://www.lipidmaps.org/data/LMSDRecord.php?LMID=LMFA01130002	LMFA01130002	C18H36O2S	LIPIDMAPS search	180091	143676	12696.1	84495.3	105553	44556.2	56638.4	231718	162868	52508.8
392.327	392.329	-4.40973	19.8207	15-(3-methyl-5-pentylfuran-2-yl)-pentadecanoic acid	http://www.lipidmaps.org/data/LMSDRecord.php?LMID=LMFA01150030	LMFA01150030	C25H44O3	LIPIDMAPS search	8659.66	5434.01	10478.9	8785.49	4502.01	4230.42	3960.14	8548.57	6101.61	5754.41
268.129	268.131	-9.25263	4.74046	3,4-dimethyl-5-carboxyethyl-2-furanpentanoic acid	http://www.lipidmaps.org/data/LMSDRecord.php?LMID=LMFA01150055	LMFA01150055	C14H20O5	LIPIDMAPS search	9811.35	7797.54	7818.97	15364.1	12918.4	14154.1	18977.6	12372.2	21257	8222.89
1171.21	1171.22	-3.91332	9.54482	2-eicosyl-3-hydroxy-36-methoxy-37-methyl-heptapentacontanoic acid	http://www.lipidmaps.org/data/LMSDRecord.php?LMID=LMFA01160058	LMFA01160058	C79H158O4	LIPIDMAPS search	3225.36	1356.45	3288.07	11547.6	4894.22	4981.88	4666.47	2824.32	13780.6	10628.4
1043.06	1043.06	-1.71442	17.2391	2-eicosyl-3-hydroxy-32-oxo-33-methyl-nonatetracontanoic acid	http://www.lipidmaps.org/data/LMSDRecord.php?LMID=LMFA01160068	LMFA01160068	C70H138O4	LIPIDMAPS search	18460.3	4546.34	2339.61	2547.44	13378.1	6252.74	6250.9	9428.49	22551.6	1686.58
216.139	216.136	12.9759	10.8122	Undecanedioic acid	http://www.lipidmaps.org/data/LMSDRecord.php?LMID=LMFA01170007	LMFA01170007	C11H20O4	LIPIDMAPS search	1149.75	114.038	7077.73	2235.06	485.536	931.933	751.012	126.487	181.024	1345.96
308.195	308.199	-11.9634	14.3586	2E-Octadecene-4-ynedioic acid	http://www.lipidmaps.org/data/LMSDRecord.php?LMID=LMFA01170160	LMFA01170160	C18H28O4	LIPIDMAPS search	1295.6	2325.99	6997.54	1124.87	1666.66	5406.61	1904.37	157.365	87.4343	261.382
264.176	264.173	11.928	7.96861	Dinor-iso-12-oxo-phytodienoic acid	http://www.lipidmaps.org/data/LMSDRecord.php?LMID=LMFA02010021	LMFA02010021	C16H24O3	LIPIDMAPS search	45192.1	3896.31	1512.84	35529.4	44090.8	32474.1	20534.9	15576.9	53082.9	12999.8
268.133	268.131	7.59574	4.74023	1R,2R,2'E)-2-(5-methoxy-5-oxo-2- penten-1-yl)-3-oxo-cyclopentaneacetic acid methyl ester	http://www.lipidmaps.org/data/LMSDRecord.php?LMID=LMFA02020219	LMFA02020219	C14H20O5	LIPIDMAPS search	10293.6	7553.6	7729.32	13313.5	13748	15207.8	18580.6	12337.9	22217.9	5086.88
366.24	366.241	-1.37588	19.0953	15-methyl-15S-PGD2	http://www.lipidmaps.org/data/LMSDRecord.php?LMID=LMFA03010050	LMFA03010050	C21H34O5	LIPIDMAPS search	106.314	130.2	135.959	164.022	423.571	748.761	440.467	134.253	902.021	5585.71
468.273	468.272	2.20625	8.33068	18-acetoxy-PGF2alpha-11-acetate methyl ester	http://www.lipidmaps.org/data/LMSDRecord.php?LMID=LMFA03010099	LMFA03010099	C25H40O8	LIPIDMAPS search	3036.46	7245.94	942.252	7379.01	8207.98	5268.06	4671.33	10752.7	11609	6088.3
401.303	401.308	-13.5195	17.5871	PGF2alpha-EA(d4)	http://www.lipidmaps.org/data/LMSDRecord.php?LMID=LMFA03010207	LMFA03010207	C22H35D4NO5	LIPIDMAPS search	3210.21	2192.65	11965.2	4795.25	3052.01	1762.23	7317.84	242.092	188.093	4156.36
364.191	364.189	7.30136	18.2606	12-Oxo-20-carboxy-leukotriene B4	http://www.lipidmaps.org/data/LMSDRecord.php?LMID=LMFA03020047	LMFA03020047	C20H28O6	LIPIDMAPS search	72.9241	83.6582	112.946	95.2791	262.861	605.032	384.482	80.135	98.6196	3510.68
641.302	641.298	5.61437	10.1853	Lipoxin C4	http://www.lipidmaps.org/data/LMSDRecord.php?LMID=LMFA03040004	LMFA03040004	C30H47N3O10S	LIPIDMAPS search	1506.05	6469.56	1392.56	4112.91	6852.87	3994.73	5176.82	5415.82	9622.04	8173.29
414.223	414.225	-6.81152	5.46457	methyl 9,11-epidioxy-12,15-dihydroperoxy-5,7,13-eicosatrienoate	http://www.lipidmaps.org/data/LMSDRecord.php?LMID=LMFA03050013	LMFA03050013	C21H34O8	LIPIDMAPS search	1764.92	10056.3	5438.79	6110.83	2937.26	4080.44	4901.14	17878	1300.97	1865.92
414.224	414.225	-4.16268	5.49532	methyl 6,8-epidioxy-5,15-dihydroperoxy-9,11,13-eicosatrienoate	http://www.lipidmaps.org/data/LMSDRecord.php?LMID=LMFA03050014	LMFA03050014	C21H34O8	LIPIDMAPS search	1764.92	9965.55	5351.57	6110.83	3029.46	4405.02	5001.53	21201.1	1300.97	1865.92
643.312	643.314	-3.67136	5.7968	14,15-HxA3-C(11S)	http://www.lipidmaps.org/data/LMSDRecord.php?LMID=LMFA03090008	LMFA03090008	C30H49N3O10S	LIPIDMAPS search	82563.5	33081.5	88594.6	161845	21308.5	24225.1	32361.7	52929.3	41462.1	27773.3
380.17	380.175	-12.9636	1.14421	chlorovulone II	http://www.lipidmaps.org/data/LMSDRecord.php?LMID=LMFA03120009	LMFA03120009	C21H29O4Cl	LIPIDMAPS search	7378.71	8391.71	10133.1	11305	8053.76	11558.9	10685	11182.8	13072.9	5870.49
270.295	270.292	10.656	18.5678	3S,7S-dimethyl-2-hexadecanol	http://www.lipidmaps.org/data/LMSDRecord.php?LMID=LMFA05000044	LMFA05000044	C18H38O	LIPIDMAPS search	17155	3274.21	10887.3	2152.44	48168.9	66905.6	12997.4	5391.82	49727.2	51630.1
300.299	300.303	-13.5715	18.9748	iso-1,2-nonadecanediol	http://www.lipidmaps.org/data/LMSDRecord.php?LMID=LMFA05000073	LMFA05000073	C19H40O2	LIPIDMAPS search	2188.4	1630.96	9478.49	6693.39	2586.85	6668.54	4873.02	854.342	637.454	13927.9
266.262	266.261	5.33668	18.0224	2Z,13Z-Octadecadien-1-ol	http://www.lipidmaps.org/data/LMSDRecord.php?LMID=LMFA05000214	LMFA05000214	C18H34O	LIPIDMAPS search	1964.28	1646.12	4872.6	5942.82	2845.31	5357.54	4980.1	597.862	767.197	5621.65
294.29	294.292	-7.32359	8.31041	6Z,9Z-Eicosadien-11-ol	http://www.lipidmaps.org/data/LMSDRecord.php?LMID=LMFA05000532	LMFA05000532	C20H38O	LIPIDMAPS search	1986.27	54.7695	403.214	3017.58	1668.09	7984.35	7190.03	75.1417	69.4958	4642.63
340.366	340.37	-12.2393	19.0995	12-Tricosanol	http://www.lipidmaps.org/data/LMSDRecord.php?LMID=LMFA05000588	LMFA05000588	C23H48O	LIPIDMAPS search	68541.4	11574.8	11911.3	10946.5	129131	69180.6	70384.5	39139.1	65595.1	10645.6
594.445	594.4496	#VALUE!	17.4902	Squamone	http://www.lipidmaps.org/data/LMSDRecord.php?LMID=LMFA05000698	LMFA05000698	C35H62O7	LIPIDMAPS search	296.059	281.336	358.146	455.528	805.186	1558.34	826.416	259.878	1308.13	26413.2
188.087	188.084	19.4871	7.13196	(E)-dodeca-2-en-4,6,8-triyne-1,1-diol	http://www.lipidmaps.org/data/LMSDRecord.php?LMID=LMFA05000710	LMFA05000710	C12H12O2	LIPIDMAPS search	11522.8	10979.4	1380.64	12364.6	19731.9	6679.9	9604.42	14378.6	24758.2	11656.5
478.342	478.345	-5.56311	16.5424	Triangulyne A	http://www.lipidmaps.org/data/LMSDRecord.php?LMID=LMFA05000731	LMFA05000731	C32H46O3	LIPIDMAPS search	20113.3	15118.8	12372.1	17359.8	17238.9	12720.9	14777	19592.1	34762	29269.4
496.393	496.392	2.74525	16.9958	(-)-Pellynol A	http://www.lipidmaps.org/data/LMSDRecord.php?LMID=LMFA05000739	LMFA05000739	C33H52O3	LIPIDMAPS search	58505.4	66455.2	29861.4	107228	48566.8	41882.2	39378.8	98334.4	124569	85873.7
252.243	252.245	-10.3404	15.8113	14R-Methyl-8E-hexadecenal	http://www.lipidmaps.org/data/LMSDRecord.php?LMID=LMFA06000206	LMFA06000206	C17H32O	LIPIDMAPS search	5564.18	20708	2882	9452.12	12866.3	10573.5	11226.6	17356.5	27398.3	17032.7
252.246	252.245	1.00916	15.8108	14S-Methyl-8Z-hexadecenal	http://www.lipidmaps.org/data/LMSDRecord.php?LMID=LMFA06000209	LMFA06000209	C17H32O	LIPIDMAPS search	5416.14	21922.7	2404.5	9199.89	13454.2	9405.78	10183.9	18940.6	29260	13156.6
234.201	234.198	12.7257	7.43647	7Z,11Z,13E-Hexadecatrienal	http://www.lipidmaps.org/data/LMSDRecord.php?LMID=LMFA06000226	LMFA06000226	C16H26O	LIPIDMAPS search	10033.5	5552.47	199.225	6227.01	10289	5776.97	5639.41	10086.9	14904.2	2983.67
252.149	252.151	-9.27941	5.36555	2E,4E,6E,8E,10E,12E,14E,16E-octadecaoctaenal	http://www.lipidmaps.org/data/LMSDRecord.php?LMID=LMFA06000270	LMFA06000270	C18H20O	LIPIDMAPS search	1489.4	8035.11	4219.14	3990.76	3472.18	3597.62	4252.58	17603.8	2732.18	3472.65
560.557	560.553	6.32263	18.0539	Linoleyl arachidate	http://www.lipidmaps.org/data/LMSDRecord.php?LMID=LMFA07010164	LMFA07010164	C38H72O2	LIPIDMAPS search	7413.96	8963.25	4114.17	4210.11	13919.1	12341.5	11280.9	24606.4	17420.2	22444.9
586.571	586.569	4.09939	18.9424	Behenyl linolenate	http://www.lipidmaps.org/data/LMSDRecord.php?LMID=LMFA07010168	LMFA07010168	C40H74O2	LIPIDMAPS search	1355.07	788.2	1152.38	1590.31	1490.19	2050.8	832.679	2205.99	2726.94	5314.97
376.331	376.334	-9.17118	17.3651	(E,E)-3,7,11-Trimethyl-2,6,10-dodecatrienyl decanoate	http://www.lipidmaps.org/data/LMSDRecord.php?LMID=LMFA07010539	LMFA07010539	C25H44O2	LIPIDMAPS search	40657.4	19596.9	5632.08	12656.5	132815	67669.2	58751.5	66204	94919	11311.8
148.055	148.056	-4.26317	13.9008	Ethyl 3-mercaptobutyrate	http://www.lipidmaps.org/data/LMSDRecord.php?LMID=LMFA07010863	LMFA07010863	C6H12O2S	LIPIDMAPS search	7699.53	53154.5	16272	155058	83882.1	35085	151397	1307.07	1014.06	100698
196.113	196.11	17.6894	12.7493	Isobutyl 2-furanpropionate	http://www.lipidmaps.org/data/LMSDRecord.php?LMID=LMFA07010915	LMFA07010915	C11H16O3	LIPIDMAPS search	166.16	5265.7	461.789	299.248	2449.93	10362	2025.66	482.93	118.17	274.875
154.101	154.099	9.61418	11.4977	Methyl 2-octynoate	http://www.lipidmaps.org/data/LMSDRecord.php?LMID=LMFA07010945	LMFA07010945	C9H14O2	LIPIDMAPS search	1557.94	229.783	7954.12	1691.13	207.023	433.135	357.092	155.992	162.221	378.191
514.476	514.475	1.17742	16.0205	Benzyl 26-methylheptacosanoate	http://www.lipidmaps.org/data/LMSDRecord.php?LMID=LMFA07011169	LMFA07011169	C35H62O2	LIPIDMAPS search	268.007	294.567	95.5099	168.334	11806.7	412.779	2596.29	293.752	1726.39	1127.7
542.508	542.506	2.82946	18.063	Benzyl triacontanoate	http://www.lipidmaps.org/data/LMSDRecord.php?LMID=LMFA07011175	LMFA07011175	C37H66O2	LIPIDMAPS search	2439.12	1541.82	3095.09	2463.96	2366.3	4255.55	3430.86	2529.51	2183.02	10931.8
556.517	556.522	-8.01364	21.9323	Benzyl 29-methyltriacontanoate	http://www.lipidmaps.org/data/LMSDRecord.php?LMID=LMFA07011176	LMFA07011176	C38H68O2	LIPIDMAPS search	12727.2	286.074	3164.71	1625.93	2987.76	2785.6	2671.41	4147.58	4198.53	4742.95
412.301	412.298	8.16026	19.7122	(13E,15E,18Z,20Z)-1-Hydroxypentacosa-13,15,18,20-tetraen-11-yn-4-one 1-acetate	http://www.lipidmaps.org/data/LMSDRecord.php?LMID=LMFA07011194	LMFA07011194	C27H40O3	LIPIDMAPS search	7080.44	4160.44	7139.61	5863.19	6371.78	5123.82	6995.4	8693.07	10649.4	6362.97
387.309	387.314	-12.6698	15.7127	Type IV cyanolipid 20:2 ester	http://www.lipidmaps.org/data/LMSDRecord.php?LMID=LMFA07030011	LMFA07030011	C25H41NO2	LIPIDMAPS search	3315.91	664.153	8585.04	2713.41	625.583	622.683	1192.04	143.592	165.039	1338.59
417.356	417.361	-11.8261	18.6607	Type IV cyanolipid 22:1 ester	http://www.lipidmaps.org/data/LMSDRecord.php?LMID=LMFA07030012	LMFA07030012	C27H47NO2	LIPIDMAPS search	3144.23	1336.55	4336.34	5102.5	3409.34	2425.11	5390.31	3210.52	3930.22	5437.92
194.134	194.131	19.3129	12.3445	4,8-Dimethyl-4E,8E-decadien-10-olide	http://www.lipidmaps.org/data/LMSDRecord.php?LMID=LMFA07040024	LMFA07040024	C12H18O2	LIPIDMAPS search	1809.91	276.999	5351.76	3778.37	2113.82	7595.75	2738.21	516.926	446.071	1970.35
558.54	558.538	4.45157	22.4011	36-methyl-15Z,29Z-heptatriacontadien-37-olide	http://www.lipidmaps.org/data/LMSDRecord.php?LMID=LMFA07040078	LMFA07040078	C38H70O2	LIPIDMAPS search	20670.3	587.383	3096.72	3019.18	14034.7	11883.7	12303.5	10786.7	14771.1	19710.1
534.535	534.538	-5.05768	17.41	34-methyl-35-pentatriacontalactone	http://www.lipidmaps.org/data/LMSDRecord.php?LMID=LMFA07040086	LMFA07040086	C36H70O2	LIPIDMAPS search	1010.73	183.275	4342.75	6346.19	116.702	259.829	148.119	117.36	115.499	1929.79
578.309	578.309	-0.994361	19.5501	Macrolactin P	http://www.lipidmaps.org/data/LMSDRecord.php?LMID=LMFA07040106	LMFA07040106	C31H46O10	LIPIDMAPS search	1939.81	1152.84	4002.65	4492.35	1039.47	1421.64	3653.61	120.724	74.8382	380.043
352.299	352.298	3.7174	16.688	Hippobutenolide B	http://www.lipidmaps.org/data/LMSDRecord.php?LMID=LMFA07040158	LMFA07040158	C22H40O3	LIPIDMAPS search	5701.42	11924.1	5847.22	10973.7	14783.5	13651	10400.2	18625.3	25528.5	26554.3
352.297	352.298	-2.20777	17.6953	Erectusfuranone B	http://www.lipidmaps.org/data/LMSDRecord.php?LMID=LMFA07040160	LMFA07040160	C22H40O3	LIPIDMAPS search	7750.27	14464.8	6421.85	8581.43	30617.4	21461.1	22711.3	28792.5	56236.3	49718.8
991.328	991.329	-0.870572	16.9935	isopentadecanoyl-CoA	http://www.lipidmaps.org/data/LMSDRecord.php?LMID=LMFA07050334	LMFA07050334	C36H64N7O17P3S	LIPIDMAPS search	2463.53	2835.9	1159.57	2487.45	2585.23	1561.44	1858.95	2182.14	9366.83	2291.46
217.132	217.131	4.75575	7.43484	O-propanoyl-carnitine	http://www.lipidmaps.org/data/LMSDRecord.php?LMID=LMFA07070005	LMFA07070005	C10H19NO4	LIPIDMAPS search	15157.5	2199.15	1226.43	12550.4	20120.2	15814.9	8322.4	7749.33	20359.3	7003.21
411.301	411.298	5.53464	26.7816	(9Z,12Z)-3-hydroxyhexadecadienoylcarnitine	http://www.lipidmaps.org/data/LMSDRecord.php?LMID=LMFA07070026	LMFA07070026	C23H41NO5	LIPIDMAPS search	93.0985	46.9034	72.3874	72.8508	621.633	651.698	684.313	84.2802	1025.15	7993.71
301.221	301.2253	#VALUE!	17.3793	2,6 dimethylheptanoyl carnitine	http://www.lipidmaps.org/data/LMSDRecord.php?LMID=LMFA07070029	LMFA07070029	C16H31NO4	LIPIDMAPS search	2973.06	844.239	5335.91	10788.7	745.26	4413.17	889.429	283.471	348.254	8901.56
275.169	275.173	-16.5989	1.28933	Hydroxyhexanoycarnitine	http://www.lipidmaps.org/data/LMSDRecord.php?LMID=LMFA07070072	LMFA07070072	C13H25NO5	LIPIDMAPS search	555.736	266.887	334.51	902.464	684.223	655.635	704.594	363.871	3874.08	708.602
371.304	371.304	2.36302	19.8273	O-tetradecanoylcarnitine	http://www.lipidmaps.org/data/LMSDRecord.php?LMID=LMFA07070102	LMFA07070102	C21H41NO4	LIPIDMAPS search	2097.43	1363.86	6993.97	5398.21	1352.57	2895.5	2922.4	82.6899	93.0347	1889.89
421.319	421.319	-0.466097	20.8325	Gamma-linolenyl carnitine	http://www.lipidmaps.org/data/LMSDRecord.php?LMID=LMFA07070112	LMFA07070112	C25H43NO4	LIPIDMAPS search	106.016	82.5435	187.283	161.599	315.465	478.197	336.919	90.5505	602.361	5736.13
524.483	524.48	5.35144	18.2255	FAHFA 15:0/5O(FA 18:0)	http://www.lipidmaps.org/data/LMSDRecord.php?LMID=LMFA07090076	LMFA07090076	C33H64O4	LIPIDMAPS search	33894.1	11490.4	5099.74	9017.04	22092.8	12447.9	14094	31354.7	34718.8	6991.38
552.514	552.512	4.24245	25.7811	FAHFA 17:0/9O(FA 18:0)	http://www.lipidmaps.org/data/LMSDRecord.php?LMID=LMFA07090087	LMFA07090087	C35H68O4	LIPIDMAPS search	453.351	643.965	305.7	1433.21	3200.15	1725.28	1992.58	800.808	6238.01	5938.17
558.468	558.465	5.30898	15.8998	FAHFA 18:2/13O(FA 18:2)	http://www.lipidmaps.org/data/LMSDRecord.php?LMID=LMFA07090100	LMFA07090100	C36H62O4	LIPIDMAPS search	1236.97	1082.69	3892.67	1963.61	60014.7	1494.38	7590.99	111.924	3658.03	4860.85
606.468	606.465	5.34427	20.3261	FAHFA 22:6/13O(FA 18:2)	http://www.lipidmaps.org/data/LMSDRecord.php?LMID=LMFA07090101	LMFA07090101	C40H62O4	LIPIDMAPS search	1287.35	566.132	1249.08	1166.61	233.577	281.224	246.178	900.219	363.466	1273.08
518.438	518.433	8.3393	16.1987	FAHFA 15:0/11O(FA 18:3(9Z,12Z,15Z)[R])	http://www.lipidmaps.org/data/LMSDRecord.php?LMID=LMFA07090150	LMFA07090150	C33H58O4	LIPIDMAPS search	23155.9	17151.5	2736.8	6472.02	16892.4	10965.3	11185.5	23354.5	28790.1	7338.25
339.349	339.35	-3.36461	20.8123	Docosanamide	http://www.lipidmaps.org/data/LMSDRecord.php?LMID=LMFA08010020	LMFA08010020	C22H45NO	LIPIDMAPS search	1228.13	320.374	3837.95	3351.05	1838.44	3006.43	3720.61	181.766	429.748	5066.77
391.273	391.272	1.78329	19.7182	N-arachidonoyl D-serine	http://www.lipidmaps.org/data/LMSDRecord.php?LMID=LMFA08020004	LMFA08020004	C23H37NO4	LIPIDMAPS search	2882.73	1881.89	8331.83	5731.67	3875.56	4720.59	10977.9	96.5804	136.359	3764.21
345.3	345.303	-7.92035	16.8924	N-propyl arachidonoyl amine	http://www.lipidmaps.org/data/LMSDRecord.php?LMID=LMFA08020009	LMFA08020009	C23H39NO	LIPIDMAPS search	9516.8	7845.85	7344.51	7743.36	5614.96	3950.89	5526.31	12719.2	17699.1	8484.62
373.33	373.334	-12.054	18.0484	N-amyl arachidohoyl amine	http://www.lipidmaps.org/data/LMSDRecord.php?LMID=LMFA08020013	LMFA08020013	C25H43NO	LIPIDMAPS search	14799.6	17559	49538.3	43476.2	26754.2	34905.8	59147.4	323.126	230.627	30484.8
373.33	373.334	-12.0676	18.048	N-(3-methyl-butyl) arachidonoyl amine	http://www.lipidmaps.org/data/LMSDRecord.php?LMID=LMFA08020014	LMFA08020014	C25H43NO	LIPIDMAPS search	16627.1	16750.7	49538.3	44639.5	29990.3	44412.7	59147.4	323.126	230.627	30484.8
373.331	373.334	-8.63626	18.0396	N-(1,1-dimethyl-propyl) arachidonoyl amine	http://www.lipidmaps.org/data/LMSDRecord.php?LMID=LMFA08020015	LMFA08020015	C25H43NO	LIPIDMAPS search	16605.4	17559	47485.5	43234.6	29990.3	44412.7	59138.6	323.126	226.032	28220.2
389.332	389.329	7.07696	17.5634	N-propyl N-(2-hydroxy-ethyl) arachidonoyl amine	http://www.lipidmaps.org/data/LMSDRecord.php?LMID=LMFA08020027	LMFA08020027	C25H43NO2	LIPIDMAPS search	6009.86	4247.95	5114.01	2269.26	6774.66	4663.11	7089.22	11964.4	15774.3	6244.15
391.311	391.309	6.88433	19.708	N,N-(2,2-dihydroxy-ethyl) arachidonoyl amine	http://www.lipidmaps.org/data/LMSDRecord.php?LMID=LMFA08020028	LMFA08020028	C24H41NO3	LIPIDMAPS search	4438.69	2145.95	8400.66	7521.84	4459.55	4445.68	7952.19	4885.32	6315.96	7058.43
377.294	377.293	1.82742	17.3577	N-arachidonoyl dihydroxypropylamine	http://www.lipidmaps.org/data/LMSDRecord.php?LMID=LMFA08020072	LMFA08020072	C23H39NO3	LIPIDMAPS search	5533.43	5471.09	7284.84	8169.68	8127.08	12538.5	11054.8	9260.28	9246.56	13301.6
470.345	470.351	-11.4367	8.72979	N-stearoyl tryptophan	http://www.lipidmaps.org/data/LMSDRecord.php?LMID=LMFA08020097	LMFA08020097	C29H46N2O3	LIPIDMAPS search	12731	12376.1	151.546	12952.9	15755.2	7936.62	8026.22	17322.8	19006.4	7798.36
341.295	341.293	5.92295	19.1057	N-palmitoyl GABA	http://www.lipidmaps.org/data/LMSDRecord.php?LMID=LMFA08020103	LMFA08020103	C20H39NO3	LIPIDMAPS search	7536.43	3611.49	23475.8	13674.7	15415.3	18760.7	29745.5	198.987	316.427	6222.58
387.284	387.281	9.54914	17.0014	N-palmitoyl methionine	http://www.lipidmaps.org/data/LMSDRecord.php?LMID=LMFA08020109	LMFA08020109	C21H41NO3S	LIPIDMAPS search	1956.36	2763.53	8272.16	4689.12	3397.04	4733.95	7175.61	154.276	303.768	7359.12
369.325	369.324	2.63486	18.1524	N-palmitoyl isoleucine	http://www.lipidmaps.org/data/LMSDRecord.php?LMID=LMFA08020112	LMFA08020112	C22H43NO3	LIPIDMAPS search	1088.69	1082.3	3239.86	1015.22	1906.35	1681.79	4996.66	212.2	186.021	1127.65
353.292	353.293	-3.68158	17.705	N-palmitoyl proline	http://www.lipidmaps.org/data/LMSDRecord.php?LMID=LMFA08020117	LMFA08020117	C21H39NO3	LIPIDMAPS search	1742.38	3185.17	5024.99	3831.15	7969.07	7670.18	17445.5	2648.81	4918.13	8578.93
327.28	327.277	9.61724	17.4471	N-palmitoyl alanine	http://www.lipidmaps.org/data/LMSDRecord.php?LMID=LMFA08020123	LMFA08020123	C19H37NO3	LIPIDMAPS search	2110.84	942.111	5275.85	5802.68	1571.94	2651.39	3979.49	660.628	708.305	4433.71
353.288	353.293	-13.5284	17.7055	N-oleoyl alanine	http://www.lipidmaps.org/data/LMSDRecord.php?LMID=LMFA08020124	LMFA08020124	C21H39NO3	LIPIDMAPS search	1574.44	2878.07	4887.19	3851.9	6946.14	7395.78	17838	1869.49	3031.46	8395.39
618.356	618.3588	#VALUE!	19.5764	desferrioxamine G	http://www.lipidmaps.org/data/LMSDRecord.php?LMID=LMFA08020171	LMFA08020171	C27H50N6O10	LIPIDMAPS search	5908.42	2767.86	1973.69	3718.86	1815.09	1546.12	1377.67	5046.01	2061.28	242.595
335.323	335.319	12.852	19.5305	N-isobutyl-2E,4Z-octadecadienoyl amine	http://www.lipidmaps.org/data/LMSDRecord.php?LMID=LMFA08020207	LMFA08020207	C22H41NO	LIPIDMAPS search	1763.99	272.067	5399.9	5449.19	6278.66	6502.76	10722.1	158.331	153.536	7197.22
382.28	382.283	-9.45272	15.7444	N-palmitoleyl glutamine	http://www.lipidmaps.org/data/LMSDRecord.php?LMID=LMFA08020218	LMFA08020218	C21H38N2O4	LIPIDMAPS search	224.092	449.242	302.122	645.663	9566.59	448.248	5557.5	144.427	160.259	2746.64
313.175	313.171	12.907	10.7053	N-(3-oxo-dodecanoyl)-homoserine thiolactone	http://www.lipidmaps.org/data/LMSDRecord.php?LMID=LMFA08020241	LMFA08020241	C16H27NO3S	LIPIDMAPS search	25453	2931.78	1028.62	19469.9	10732.5	1533.35	3910.51	9349.85	53508.7	4601.34
664.572	664.575	-5.80259	20.0987	alpha-N-(3-(11,12-methylene)-octadecanoyloxy-hexadecanoyl)-L-ornithine	http://www.lipidmaps.org/data/LMSDRecord.php?LMID=LMFA08020243	LMFA08020243	C40H76N2O5	LIPIDMAPS search	1077.84	602.172	606.274	893.656	236.562	172.963	224.114	916.235	240.566	271.166
680.568	680.57	-2.80077	20.2823	alpha-N-(3-(3-hydroxy-11,12-methylene-octadecanoyloxy)-hexadecanoyl)-L-ornithine	http://www.lipidmaps.org/data/LMSDRecord.php?LMID=LMFA08020244	LMFA08020244	C40H76N2O6	LIPIDMAPS search	1796.44	1457.66	1690.01	1939.54	162.5	159	112.223	2182.12	156.253	176.382
375.278	375.277	2.54554	12.3589	N-arachidonoyl alanine	http://www.lipidmaps.org/data/LMSDRecord.php?LMID=LMFA08020260	LMFA08020260	C23H37NO3	LIPIDMAPS search	9074.31	10727.9	2883.39	5329.34	8941.57	16724.3	3549.21	20794.2	10026.4	2267.34
551.451	551.455	-7.58253	18.5769	N-(14-methyl-3S-(13-methyl-4Z-tetradecenoyloxy)-pentadecanoyl)-glycine	http://www.lipidmaps.org/data/LMSDRecord.php?LMID=LMFA08020287	LMFA08020287	C33H61NO5	LIPIDMAPS search	3448.29	872.951	2898.29	1358.14	2688.63	2099.18	2069.1	1209.02	4189.67	5984.21
321.2	321.205	-16.1385	17.8125	N-(3S,4S-methylene-decanoyl) histidine	http://www.lipidmaps.org/data/LMSDRecord.php?LMID=LMFA08020296	LMFA08020296	C17H27N3O3	LIPIDMAPS search	85.9591	82.097	97.0146	103.922	193.522	277.108	190.1	104.041	106.909	5006.5
375.309	375.314	-12.0388	13.2661	N-(m-Methoxybenzyl)hexadecanamide	http://www.lipidmaps.org/data/LMSDRecord.php?LMID=LMFA08020315	LMFA08020315	C24H41NO2	LIPIDMAPS search	46154.9	62735.3	5387.67	49149.1	64943.8	29055.7	27676	75197.3	173424	19579.2
457.32	457.319	0.99168	17.3313	Stieleriacine D	http://www.lipidmaps.org/data/LMSDRecord.php?LMID=LMFA08020336	LMFA08020336	C28H43NO4	LIPIDMAPS search	137.292	183.898	243.106	226.314	610.447	1213.12	830.46	125.993	793.737	8330.5
498.422	498.418	7.04761	17.5338	Behenylserotonin	http://www.lipidmaps.org/data/LMSDRecord.php?LMID=LMFA08020351	LMFA08020351	C32H54N2O2	LIPIDMAPS search	3280.43	630.964	3066.96	2680.61	4560.75	5006	5169.88	2039.49	5358.44	6569.63
335.248	335.246	6.10823	14.5667	N-(2E,9Z-hexadecadienoyl)-homoserine lactone	http://www.lipidmaps.org/data/LMSDRecord.php?LMID=LMFA08030040	LMFA08030040	C20H33NO3	LIPIDMAPS search	5256.25	4642.21	3246.04	5759.39	2507.65	1684.91	2134.4	5471.02	4876.06	5651.39
345.271	345.267	12.3517	16.8861	Anandamide (20:5, n-3)	http://www.lipidmaps.org/data/LMSDRecord.php?LMID=LMFA08040008	LMFA08040008	C22H35NO2	LIPIDMAPS search	4166.1	3892.28	13243.8	8764.71	2687.51	3395.51	6064.16	210.349	187.872	7585.47
389.324	389.329	-13.65	16.1531	N-(5Z,8Z,11Z,14Z-tricosatetraenoyl)-ethanolamine	http://www.lipidmaps.org/data/LMSDRecord.php?LMID=LMFA08040022	LMFA08040022	C25H43NO2	LIPIDMAPS search	2971.92	1228.14	10697.5	3628.97	1452.95	2558.43	3744.81	212.563	223.537	3624.21
363.273	363.277	-12.7807	20.4044	14(15)-EpETrE-EA	http://www.lipidmaps.org/data/LMSDRecord.php?LMID=LMFA08040035	LMFA08040035	C22H37NO3	LIPIDMAPS search	83.7082	86.6473	110.927	117.717	251.076	441.218	257.066	84.5122	559.344	5631.64
361.262	361.262	1.74713	19.0233	N-(17,18-epoxy-5Z,8Z,11Z,14Z-eicosatetraenoyl)-ethanolamine	http://www.lipidmaps.org/data/LMSDRecord.php?LMID=LMFA08040068	LMFA08040068	C22H35NO3	LIPIDMAPS search	78.5393	97.3852	126.987	150.132	374.956	545.836	351.32	117.315	808.243	8113.41
387.28	387.277	7.30179	17.0263	13-HDHEA	http://www.lipidmaps.org/data/LMSDRecord.php?LMID=LMFA08040072	LMFA08040072	C24H37NO3	LIPIDMAPS search	1938.4	2748.3	8043.41	4663.85	3537.9	4669.28	9160.93	141.875	260.473	4895.88
237.249	237.246	15.3671	15.9208	Palmitonitrile	http://www.lipidmaps.org/data/LMSDRecord.php?LMID=LMFA09000007	LMFA09000007	C16H31N	LIPIDMAPS search	1521.58	6793.89	1155.24	4162.81	8727.38	6279.71	6359.78	8843.86	15475.9	8609.91
280.162	280.158	15.406	17.2772	Albanitrile C	http://www.lipidmaps.org/data/LMSDRecord.php?LMID=LMFA09000023	LMFA09000023	C18H20N2O	LIPIDMAPS search	194.948	149.427	216.284	249.229	232.238	467.454	444.234	132.721	221.875	6272.96
250.15	250.147	13.2558	6.71073	Albanitrile B	http://www.lipidmaps.org/data/LMSDRecord.php?LMID=LMFA09000026	LMFA09000026	C17H18N2	LIPIDMAPS search	15629	5078.54	1886.91	22705.3	10020.1	10336.2	7799.51	10428.5	22538.7	8799.87
336.147	336.149	-6.12445	13.8735	Maracen A	http://www.lipidmaps.org/data/LMSDRecord.php?LMID=LMFA10000012	LMFA10000012	C19H25O3Cl	LIPIDMAPS search	3231.6	19192.3	533.337	11408.8	41766.7	7844.84	17868.3	24460.1	74193.9	18439.5
520.59	520.595	-9.29897	16.5871	13R,23S-Dimethylpentatriacontane	http://www.lipidmaps.org/data/LMSDRecord.php?LMID=LMFA11000018	LMFA11000018	C37H76	LIPIDMAPS search	393.239	250.383	769.189	1603.9	276.834	408.59	362.329	90.7802	92.3706	1521.59
282.332	282.329	13.3882	18.5956	9S-Methylnonadecane	http://www.lipidmaps.org/data/LMSDRecord.php?LMID=LMFA11000032	LMFA11000032	C20H42	LIPIDMAPS search	25602.1	1955.01	2643.35	6526.16	10069.4	6302.21	5537.15	9384.89	14198	3831.94
262.265	262.2661	#VALUE!	17.158	6Z-Nonadecen-9-yne	http://www.lipidmaps.org/data/LMSDRecord.php?LMID=LMFA11000087	LMFA11000087	C19H34	LIPIDMAPS search	20758.4	26146.3	7423.76	18202.9	31825.7	43792.2	16709.5	30983.3	36192.8	30058.5
278.301	278.297	13.2112	15.6099	6Z,9Z-Eicosadiene	http://www.lipidmaps.org/data/LMSDRecord.php?LMID=LMFA11000139	LMFA11000139	C20H38	LIPIDMAPS search	10854.4	6934.7	1034.74	2649.3	10987.8	6756.94	6088.34	12619.1	17267	6602.84
276.276	276.2817	#VALUE!	15.8306	3Z,6Z,9Z-Eicosatriene	http://www.lipidmaps.org/data/LMSDRecord.php?LMID=LMFA11000163	LMFA11000163	C20H36	LIPIDMAPS search	10130.8	9349.33	3515.75	5232.4	9132.36	7537.91	8162.96	12078.7	13319.2	9208.57
234.233	234.235	-6.80478	15.8038	3Z,6Z,9Z-Heptadecatriene	http://www.lipidmaps.org/data/LMSDRecord.php?LMID=LMFA11000165	LMFA11000165	C17H30	LIPIDMAPS search	13342.8	20513.5	3564.94	11853.9	21664.2	11195.6	13212.8	18805.9	47120	14134.1
248.248	248.25	-10.1749	15.8043	3Z,6Z,9Z-Octadecatriene	http://www.lipidmaps.org/data/LMSDRecord.php?LMID=LMFA11000167	LMFA11000167	C18H32	LIPIDMAPS search	11892.1	5675.34	4930.77	6457.25	9683.51	2986.81	4975.71	8680.41	9451.28	5150.53
318.332	318.329	10.991	14.5713	3Z,6Z,9Z-Tricosatriene	http://www.lipidmaps.org/data/LMSDRecord.php?LMID=LMFA11000169	LMFA11000169	C23H42	LIPIDMAPS search	48191.2	46180.6	11665.6	41270.5	37765.9	27177.2	25093.5	95488.7	100712	145267
276.286	276.282	13.8089	14.5834	6Z,9Z,12Z-eicosatriene	http://www.lipidmaps.org/data/LMSDRecord.php?LMID=LMFA11000172	LMFA11000172	C20H36	LIPIDMAPS search	3570.5	4900.16	212.916	2623.55	4824.52	1990.15	2490.56	7626.61	8311.42	2520.55
266.294	266.297	-13.108	18.0228	14-Methyl-1-octadecene	http://www.lipidmaps.org/data/LMSDRecord.php?LMID=LMFA11000273	LMFA11000273	C19H38	LIPIDMAPS search	3521.23	3647.86	1913.41	3198.63	5985.15	4251.47	4130.39	4683.89	7306.51	4144.1
266.299	266.297	7.47803	19.0974	2-Methyl-(Z)-7-octadecene	http://www.lipidmaps.org/data/LMSDRecord.php?LMID=LMFA11000339	LMFA11000339	C19H38	LIPIDMAPS search	6551.71	2068.06	3349.98	3353.48	12447.2	7260.96	8851.7	8691.45	16593.7	3438.15
320.345	320.344	0.742633	20.7166	5,9-Tricosadiene	http://www.lipidmaps.org/data/LMSDRecord.php?LMID=LMFA11000455	LMFA11000455	C23H44	LIPIDMAPS search	3140.66	991.397	2636.49	3691.78	5848.89	3886.56	4283.84	2388.16	7050.1	7371.67
338.387	338.391	-12.598	18.2143	9-Methyltricosane	http://www.lipidmaps.org/data/LMSDRecord.php?LMID=LMFA11000559	LMFA11000559	C24H50	LIPIDMAPS search	10598.9	5827.6	287.964	4901.22	8616.9	3059.95	6481.75	16406	19181.2	3157.23
332.204	332.206	-6.36928	15.8632	1-dimethylarsinoyl-pentadecane	http://www.lipidmaps.org/data/LMSDRecord.php?LMID=LMFA11000715	LMFA11000715	C17H37OAs	LIPIDMAPS search	1974.05	1877.31	1326.46	4470.26	1473.81	1466.24	2256.33	1213.14	1976.71	7782.92
282.29	282.292	-7.62218	17.8839	14S-Methyloctadecan-2-one	http://www.lipidmaps.org/data/LMSDRecord.php?LMID=LMFA12000197	LMFA12000197	C19H38O	LIPIDMAPS search	266328	147310	805579	417224	103780	161873	154398	31480.9	33107.9	75068.9
294.295	294.292	10.6185	15.8672	6Z-Eicosen-11-one	http://www.lipidmaps.org/data/LMSDRecord.php?LMID=LMFA12000209	LMFA12000209	C20H38O	LIPIDMAPS search	8658.57	8272.83	1588.7	4197.16	8708.62	4731.41	5375.35	12493.5	11225	4975.27
280.279	280.277	10.1328	16.0708	2-methyl-7R,8S-Epoxy-17-octadecene	http://www.lipidmaps.org/data/LMSDRecord.php?LMID=LMFA12000281	LMFA12000281	C19H36O	LIPIDMAPS search	13052.4	11006.2	10025.6	13886	4340.46	6224.33	2963.29	11664.2	36635.5	15366.9
282.296	282.292	14.4243	18.9469	2-methyl-7R,8S-Epoxy-octadecane	http://www.lipidmaps.org/data/LMSDRecord.php?LMID=LMFA12000282	LMFA12000282	C19H38O	LIPIDMAPS search	53088.1	12957	12440.3	11593.7	163338	108153	89968.8	91763.1	188212	65812.9
278.263	278.261	8.48266	14.7866	trans-4S,5S-Epoxy-6Z,9Z-nonadecadiene	http://www.lipidmaps.org/data/LMSDRecord.php?LMID=LMFA12000301	LMFA12000301	C19H34O	LIPIDMAPS search	4688.94	97909	1598.67	70749.7	27342.5	2313.67	6131.54	156544	12455.9	32749
278.265	278.261	13.7274	16.2363	cis-6S,7R-Epoxy-9Z,12Z-nonadecadiene	http://www.lipidmaps.org/data/LMSDRecord.php?LMID=LMFA12000302	LMFA12000302	C19H34O	LIPIDMAPS search	114252	252475	10862.9	161874	424315	203737	252835	462169	736592	93380.5
292.281	292.277	15.1787	19.0326	9R,10S-Epoxy-3Z,6Z-eicosadiene	http://www.lipidmaps.org/data/LMSDRecord.php?LMID=LMFA12000309	LMFA12000309	C20H36O	LIPIDMAPS search	3753.15	781.997	11100	7018.99	2457.46	2740.64	5030.28	492.298	330.977	5662.96
322.166	322.163	8.49648	10.9961	Butyl 3-O-beta-D-glucopyranosyl-butanoate	http://www.lipidmaps.org/data/LMSDRecord.php?LMID=LMFA13010043	LMFA13010043	C14H26O8	LIPIDMAPS search	111.679	1841.68	245.591	3811.72	732.213	1125.82	1353.82	445.66	201.64	232.925
542.255	542.257	-3.73978	1.12801	2-O-(beta-D-galactopyranosyl-(1->6)-beta-D-galactopyranosyl) 2S,3R-dihydroxyundecanoic acid	http://www.lipidmaps.org/data/LMSDRecord.php?LMID=LMFA13010050	LMFA13010050	C23H42O14	LIPIDMAPS search	6034.54	6059.03	13050.4	11118.6	6210.67	7683.48	9173.75	7925.63	10085.8	8559.04
518.382	518.382	0.308518	17.0124	13-(beta-D-glucosyloxy)docosanoic acid	http://www.lipidmaps.org/data/LMSDRecord.php?LMID=LMFA13010054	LMFA13010054	C28H54O8	LIPIDMAPS search	3663	7685.02	2275.08	3258.8	3910.73	3627.27	10054.3	8157.07	6480.45	7259.93
802.509	802.508	1.80793	19.7066	3-O-(2-O-(2E-decenoyl)-alpha-L-rhamnopyranosyl-(1-2)-alpha-L-rhamnopyranosyl)-3-hydroxydecanoic acid	http://www.lipidmaps.org/data/LMSDRecord.php?LMID=LMFA13030007	LMFA13030007	C42H74O14	LIPIDMAPS search	1258.52	100.772	3246.72	1900.06	1215.87	1086.66	3495.62	56.316	77.6217	1264.11
762.509	762.513	-4.76598	17.0801	2-O-alpha-L-rhamnopyranosyl-alpha-L-rhamnopyranosyl-beta-hydroxytetradecanoyl-beta-hydroxytetradecanoate	http://www.lipidmaps.org/data/LMSDRecord.php?LMID=LMFA13030019	LMFA13030019	C40H74O13	LIPIDMAPS search	122.038	129.609	208.548	252.709	414.907	951.828	692.102	74.6659	100.985	14576.7
536.318	536.32	-2.71386	16.1757	glas#24	http://www.lipidmaps.org/data/LMSDRecord.php?LMID=LMFA13040099	LMFA13040099	C26H48O11	LIPIDMAPS search	619.937	981.011	1436.73	2538.14	7610.81	2849.03	7896.3	150.07	272.841	15926.7
376.296	376.298	-4.20922	13.2663	1-O-(1E,3E,5E,7E,9E-heneicosapentenyl)-sn-glycerol	http://www.lipidmaps.org/data/LMSDRecord.php?LMID=LMGL01020041	LMGL01020041	C24H40O3	LIPIDMAPS search	6047.48	8462.85	2995.46	10352.1	7663.82	4673.15	6039.57	9623.61	19058.4	10582.9
358.307	358.308	-2.58525	17.9355	1-O-(2R-hydroxy-4Z-octadecenyl)-sn-glycerol	http://www.lipidmaps.org/data/LMSDRecord.php?LMID=LMGL01020056	LMGL01020056	C21H42O4	LIPIDMAPS search	1852.5	2850.81	6167.28	5330.65	2927.67	5709.61	5878.92	144.429	178.024	3936.5
596.537	596.538	-1.08792	21.9172	DG(18:0/16:0/0:0)	http://www.lipidmaps.org/data/LMSDRecord.php?LMID=LMGL02010003	LMGL02010003	C37H72O5	LIPIDMAPS search	7074.68	270.3	975.995	1241.93	1086.06	1031.5	803.146	3485.54	1700.03	1480.97
590.492	590.491	2.38348	23.2364	DG(17:1(9Z)/17:2(9Z,12Z)/0:0)[iso2]	http://www.lipidmaps.org/data/LMSDRecord.php?LMID=LMGL02010024	LMGL02010024	C37H66O5	LIPIDMAPS search	631.608	68.9953	3600.25	466.049	2393.59	4505.7	3424.49	103.559	187.442	7559.76
592.508	592.507	2.92394	17.5419	DG(16:1(9Z)/18:1(9Z)/0:0)[iso2]	http://www.lipidmaps.org/data/LMSDRecord.php?LMID=LMGL02010026	LMGL02010026	C37H68O5	LIPIDMAPS search	2977.85	662.726	934.039	3799.48	1427.08	649.998	2858.06	662.709	751.305	3507.08
608.539	608.538	1.44099	23.1599	DG(17:1(9Z)/18:0/0:0)[iso2]	http://www.lipidmaps.org/data/LMSDRecord.php?LMID=LMGL02010029	LMGL02010029	C38H72O5	LIPIDMAPS search	431.464	56.8123	1293.74	411.546	1177.93	2284.19	1473.32	217.95	494.747	8676.74
628.51	628.507	5.65055	23.6335	DG(17:2(9Z,12Z)/20:3(8Z,11Z,14Z)/0:0)[iso2]	http://www.lipidmaps.org/data/LMSDRecord.php?LMID=LMGL02010092	LMGL02010092	C40H68O5	LIPIDMAPS search	1755.05	260.171	5822.48	1578.85	688.59	1129.52	863.275	233.896	484.517	7999.94
646.551	646.554	-4.36591	23.9132	DG(18:3(9Z,12Z,15Z)/20:0/0:0)[iso2]	http://www.lipidmaps.org/data/LMSDRecord.php?LMID=LMGL02010098	LMGL02010098	C41H74O5	LIPIDMAPS search	219.609	221.219	274.643	203.175	1368.27	963.972	426.4	314.613	1780.07	491.871
646.551	646.554	-4.34645	23.0132	DG(18:2(9Z,12Z)/20:1(11Z)/0:0)[iso2]	http://www.lipidmaps.org/data/LMSDRecord.php?LMID=LMGL02010099	LMGL02010099	C41H74O5	LIPIDMAPS search	464.614	370.446	333.775	230.713	307.089	199.178	202.742	467.065	482.98	583.44
646.551	646.554	-4.34645	22.3086	DG(18:0/20:3(8Z,11Z,14Z)/0:0)[iso2]	http://www.lipidmaps.org/data/LMSDRecord.php?LMID=LMGL02010101	LMGL02010101	C41H74O5	LIPIDMAPS search	494.059	414.829	576.309	412.575	129.112	99.2464	108.002	563.02	168.772	220.23
720.668	720.663	6.07882	21.6197	DG(21:0/22:1(13Z)/0:0)[iso2]	http://www.lipidmaps.org/data/LMSDRecord.php?LMID=LMGL02010259	LMGL02010259	C46H88O5	LIPIDMAPS search	2799.86	221.207	7397.48	8639.73	103.628	65.0567	71.7003	194.946	87.3042	102.899
716.63	716.632	-1.96661	25.7694	DG(21:0/22:3(10Z,13Z,16Z)/0:0)[iso2]	http://www.lipidmaps.org/data/LMSDRecord.php?LMID=LMGL02010266	LMGL02010266	C46H84O5	LIPIDMAPS search	647.185	66.3133	369.038	405.753	1000.8	295.511	592.513	256.475	1603.51	4156.26
601.568	601.569	-2.52075	23.6416	DG(17:0/0:0/17:0) (d5)	http://www.lipidmaps.org/data/LMSDRecord.php?LMID=LMGL02010312	LMGL02010312	C37H67D5O5	LIPIDMAPS search	4745.11	138.924	1559.54	804.256	770.367	791.13	667.821	973.443	937.937	1974.52
629.602	629.601	2.37368	14.5797	DG(18:0/0:0/18:0) (d5)	http://www.lipidmaps.org/data/LMSDRecord.php?LMID=LMGL02010318	LMGL02010318	C39H71D5O5	LIPIDMAPS search	4437.89	3643.98	876.936	1756.69	4942	2517.88	4253.01	6197.81	8303.73	1680.92
524.442	524.444	-4.62192	17.3371	DG(13:0/16:1(9Z)/0:0)[iso2]	http://www.lipidmaps.org/data/LMSDRecord.php?LMID=LMGL02010355	LMGL02010355	C32H60O5	LIPIDMAPS search	4184.63	55524.9	1367.3	2661.35	7323.42	3840.46	4426.57	4967.36	9775.47	3739.8
610.459	610.46	-0.790167	15.7791	DG(14:1(9Z)/22:6(4Z,7Z,10Z,13Z,16Z,19Z)/0:0)[iso2]	http://www.lipidmaps.org/data/LMSDRecord.php?LMID=LMGL02010425	LMGL02010425	C39H62O5	LIPIDMAPS search	4946.07	5552.23	19014	10600.6	2797.53	2221.79	4078.18	2284.73	1333.3	7117.72
646.556	646.554	3.67761	21.982	DG(18:3(6Z,9Z,12Z)/20:0/0:0)[iso2]	http://www.lipidmaps.org/data/LMSDRecord.php?LMID=LMGL02010484	LMGL02010484	C41H74O5	LIPIDMAPS search	441.189	450.3	514.367	321.198	137.329	106.146	122.749	593.18	166.753	206.13
662.495	662.491	6.39403	21.3635	DG(18:3(6Z,9Z,12Z)/22:6(4Z,7Z,10Z,13Z,16Z,19Z)/0:0)[iso2]	http://www.lipidmaps.org/data/LMSDRecord.php?LMID=LMGL02010497	LMGL02010497	C43H66O5	LIPIDMAPS search	3238.88	1571.26	7994.86	3226.93	3342.16	9006.75	6646.36	1759.33	3911.31	16341.9
614.493	598.46	26790.7	20.3361	DG(18:4(6Z,9Z,12Z,15Z)/18:1(9Z)/0:0)[iso2]	http://www.lipidmaps.org/data/LMSDRecord.php?LMID=LMGL02010504	LMGL02010504	C39H66O5	LIPIDMAPS search	3590.88	132.922	8136.47	1253.69	1475.41	1822.73	1586.49	426.511	481.126	6512.09
630.526	630.522	5.20563	23.2186	DG(18:4(6Z,9Z,12Z,15Z)/19:0/0:0)[iso2]	http://www.lipidmaps.org/data/LMSDRecord.php?LMID=LMGL02010507	LMGL02010507	C40H70O5	LIPIDMAPS search	2061.3	121.139	8588.49	1574.64	2244.26	4838.5	3068.16	888.43	1294.52	14019.7
614.495	614.491	5.86605	13.7088	DG(18:2(12Y,14Y)/0:0/18:1(9Z))	http://www.lipidmaps.org/data/LMSDRecord.php?LMID=LMGL02010546	LMGL02010546	C39H66O5	LIPIDMAPS search	3232.84	2454.75	581.049	1865.54	6842.9	2584.92	11880.1	3330.77	9567.05	3265.37
602.558	602.564	-8.98138	18.7457	1-(10-methyl-hexadecanyl-2-(8-[3]-ladderane-octanyl)-sn-glycerol	http://www.lipidmaps.org/data/LMSDRecord.php?LMID=LMGL02030027	LMGL02030027	C40H74O3	LIPIDMAPS search	532.893	207.047	551.27	424.988	816.3	787.41	601.339	248.304	1841.23	9494.33
800.688	800.689	-1.78499	23.4838	TG(16:1(9Z)/16:1(9Z)/16:1(9Z))	http://www.lipidmaps.org/data/LMSDRecord.php?LMID=LMGL03010020	LMGL03010020	C51H92O6	LIPIDMAPS search	697.894	101.526	400.87	302.9	10560.9	6684.44	5640.04	456.655	6067.19	15707
840.718	840.721	-2.63065	16.1326	TG(17:0/17:2(9Z,12Z)/17:2(9Z,12Z))[iso3]	http://www.lipidmaps.org/data/LMSDRecord.php?LMID=LMGL03010067	LMGL03010067	C54H96O6	LIPIDMAPS search	287.021	624.706	90.2919	99.0307	11518.5	664.885	3120.26	164.113	2059.56	2164.45
934.802	934.799	3.30876	21.2094	TG(18:2(9Z,12Z)/20:2(11Z,14Z)/20:2(11Z,14Z))[iso3]	http://www.lipidmaps.org/data/LMSDRecord.php?LMID=LMGL03011005	LMGL03011005	C61H106O6	LIPIDMAPS search	2057.46	1054.65	694.66	2065.87	1036.84	742.478	627.657	2004.48	1607.13	718.87
954.762	954.768	-5.59131	16.5373	TG(20:2(11Z,14Z)/20:4(5Z,8Z,11Z,14Z)/20:4(5Z,8Z,11Z,14Z))[iso3]	http://www.lipidmaps.org/data/LMSDRecord.php?LMID=LMGL03011696	LMGL03011696	C63H102O6	LIPIDMAPS search	13259.2	6862.31	2106.62	6973.19	9596.97	4896.38	5054.68	9561.56	15404.2	3570.54
974.827	974.83	-3.52562	17.1188	TG(17:1(9Z)/22:3(10Z,13Z,16Z)/22:3(10Z,13Z,16Z))[iso3]	http://www.lipidmaps.org/data/LMSDRecord.php?LMID=LMGL03011790	LMGL03011790	C64H110O6	LIPIDMAPS search	6799.25	2275.21	1091.41	3173.98	4555.66	2201.04	2609.77	5675.18	8925.5	1481.18
954.769	954.768	0.997844	18.0988	TG(18:2(9Z,12Z)/20:5(5Z,8Z,11Z,14Z,17Z)/22:3(10Z,13Z,16Z))[iso6]	http://www.lipidmaps.org/data/LMSDRecord.php?LMID=LMGL03011794	LMGL03011794	C63H102O6	LIPIDMAPS search	101.285	107.062	156.213	136.671	152.962	347.949	190.916	59.9661	100.197	15070.3
992.88	992.877	2.56149	16.9958	TG(20:0/20:2(11Z,14Z)/22:3(10Z,13Z,16Z))[iso6]	http://www.lipidmaps.org/data/LMSDRecord.php?LMID=LMGL03011797	LMGL03011797	C65H116O6	LIPIDMAPS search	20026.2	18858.7	4590.29	9140.24	20800.3	11798.2	11563.4	19795	36625.9	10071.6
992.881	992.877	4.19397	16.9937	TG(20:2(11Z,14Z)/20:2(11Z,14Z)/22:1(13Z))[iso3]	http://www.lipidmaps.org/data/LMSDRecord.php?LMID=LMGL03011858	LMGL03011858	C65H116O6	LIPIDMAPS search	20346.8	18300.3	4590.29	9140.24	20881.7	12022.7	11889.4	22430.3	36760.5	10071.6
1018.89	1018.89	0.0155078	16.956	TG(20:0/22:3(10Z,13Z,16Z)/22:3(10Z,13Z,16Z))[iso3]	http://www.lipidmaps.org/data/LMSDRecord.php?LMID=LMGL03012213	LMGL03012213	C67H118O6	LIPIDMAPS search	4477.98	4127.39	825.591	1954.73	6178.57	3434.18	3090.52	5074.05	9503.81	2260.39
1042.98	1042.99	-1.7087	17.2407	TG(21:0/22:0/22:1(13Z))[iso6]	http://www.lipidmaps.org/data/LMSDRecord.php?LMID=LMGL03012340	LMGL03012340	C68H130O6	LIPIDMAPS search	27742.2	10969	2743.86	11122.7	39211.4	17357.4	22583.1	19415.5	36786.1	14203.3
1000.85	1000.85	-0.430466	20.7418	TG(20:3(8Z,11Z,14Z)/21:0/22:5(7Z,10Z,13Z,16Z,19Z))[iso6]	http://www.lipidmaps.org/data/LMSDRecord.php?LMID=LMGL03012363	LMGL03012363	C66H112O6	LIPIDMAPS search	2233.2	569.453	9502.32	6120.45	156.461	272.25	201.153	533.603	91.4064	289.132
1040.97	1040.97	3.47171	16.6254	TG(21:0/22:1(13Z)/22:1(13Z))[iso3]	http://www.lipidmaps.org/data/LMSDRecord.php?LMID=LMGL03012375	LMGL03012375	C68H128O6	LIPIDMAPS search	7575.52	6024.9	741.915	4183.13	9144.21	4714.78	4947.68	6883.77	11111.1	2190.64
1038.96	1038.96	0.205886	16.6279	TG(21:0/22:0/22:3(10Z,13Z,16Z))[iso6]	http://www.lipidmaps.org/data/LMSDRecord.php?LMID=LMGL03012379	LMGL03012379	C68H126O6	LIPIDMAPS search	29287.2	24658.2	4535.29	17633.8	51939.2	23966.3	29900.7	27891.8	40123.3	19565.4
1044.9	1044.91	-4.03923	17.2363	TG(22:3(10Z,13Z,16Z)/22:2(13Z,16Z)/22:2(13Z,16Z))[iso3]	http://www.lipidmaps.org/data/LMSDRecord.php?LMID=LMGL03012545	LMGL03012545	C69H120O6	LIPIDMAPS search	21700.7	15566.4	7474.11	15185.7	15076.8	7952.71	9963.68	15547.5	27137.8	10919.6
1000.75	1000.75	-1.22312	20.7468	TG(20:5(5Z,8Z,11Z,14Z,17Z)/22:5(7Z,10Z,13Z,16Z,19Z)/22:5(7Z,10Z,13Z,16Z,19Z))[iso3]	http://www.lipidmaps.org/data/LMSDRecord.php?LMID=LMGL03012549	LMGL03012549	C67H100O6	LIPIDMAPS search	2443.18	274.289	7574.13	4848.2	136.058	187.321	211.552	70.6973	82.005	147.444
1044.91	1044.91	2.42308	17.24	TG(22:0/22:2(13Z,16Z)/22:5(7Z,10Z,13Z,16Z,19Z))[iso6]	http://www.lipidmaps.org/data/LMSDRecord.php?LMID=LMGL03012551	LMGL03012551	C69H120O6	LIPIDMAPS search	21796.9	8461.46	7412.38	13414	10665.8	7529.58	9578.97	15208.4	26423.7	9570.8
1036.84	1036.85	-4.20966	16.1792	TG(22:3(10Z,13Z,16Z)/22:3(10Z,13Z,16Z)/22:5(7Z,10Z,13Z,16Z,19Z))[iso3]	http://www.lipidmaps.org/data/LMSDRecord.php?LMID=LMGL03012565	LMGL03012565	C69H112O6	LIPIDMAPS search	14761.3	8302.02	2602.2	5284.43	2638.96	2125.73	1256.28	9299.66	5266.28	400.526
218.08	218.079	3.18279	10.6704	Triacetin	http://www.lipidmaps.org/data/LMSDRecord.php?LMID=LMGL03012615	LMGL03012615	C9H14O6	LIPIDMAPS search	1346.7	490.333	304.682	931.906	1022.83	561.61	546.158	1218.2	3499.3	1402.87
680.598	680.595	3.68054	20.2623	TG(13:0/13:0/13:0)	http://www.lipidmaps.org/data/LMSDRecord.php?LMID=LMGL03012619	LMGL03012619	C42H80O6	LIPIDMAPS search	1541.27	1140.17	662.28	1623.95	111.859	116.333	99.783	1987.73	165.333	132.029
736.657	736.658	-2.12083	11.0758	TG(12:0/12:0/19:0)[iso3]	http://www.lipidmaps.org/data/LMSDRecord.php?LMID=LMGL03012643	LMGL03012643	C46H88O6	LIPIDMAPS search	229.829	170.015	270.974	416.368	223.972	219.331	345.89	262.457	1564.74	194.096
742.606	742.611	-7.4767	18.0193	TG(12:0/12:0/20:4(5Z,8Z,11Z,14Z))[iso3]	http://www.lipidmaps.org/data/LMSDRecord.php?LMID=LMGL03012649	LMGL03012649	C47H82O6	LIPIDMAPS search	4011.93	9709.52	12531.2	24949.8	3182.1	14436.7	5303.31	2681.12	1790.19	30785.2
740.596	740.595	0.117378	25.0283	TG(12:0/12:0/20:5(5Z,8Z,11Z,14Z,17Z))[iso3]	http://www.lipidmaps.org/data/LMSDRecord.php?LMID=LMGL03012650	LMGL03012650	C47H80O6	LIPIDMAPS search	2358.55	119.65	2533.61	939.201	2580.61	1570.64	1962.05	676.958	4032.97	11641.4
774.67	774.674	-4.72782	21.4971	TG(12:0/12:0/22:2(13Z,16Z))[iso3]	http://www.lipidmaps.org/data/LMSDRecord.php?LMID=LMGL03012654	LMGL03012654	C49H90O6	LIPIDMAPS search	5078.32	309.207	1793.94	664.018	10920.6	8424.25	5875.28	1828.94	13639.2	3960.23
798.678	798.674	4.80946	22.3615	TG(12:0/18:2(9Z,12Z)/18:2(9Z,12Z))[iso3]	http://www.lipidmaps.org/data/LMSDRecord.php?LMID=LMGL03012671	LMGL03012671	C51H90O6	LIPIDMAPS search	1462.57	171.697	807.578	575.885	24462.7	15243.7	11855.7	1287.92	12838.6	20306.5
796.661	796.658	3.12569	16.1666	TG(13:0/13:0/22:5(7Z,10Z,13Z,16Z,19Z))[iso3]	http://www.lipidmaps.org/data/LMSDRecord.php?LMID=LMGL03012720	LMGL03012720	C51H88O6	LIPIDMAPS search	402.49	1200.96	169.822	175.962	29658.9	1502.98	8574.34	201.64	4220.39	7030.37
774.672	774.674	-2.04427	23.1537	TG(14:0/14:0/18:2(9Z,12Z))[iso3]	http://www.lipidmaps.org/data/LMSDRecord.php?LMID=LMGL03012763	LMGL03012763	C49H90O6	LIPIDMAPS search	361.253	103.627	261.476	206.864	5513.38	4420.68	3377.89	325.673	3912.8	12125.7
756.623	756.627	-5.25563	25.2421	TG(14:1(9Z)/14:1(9Z)/17:2(9Z,12Z))[iso3]	http://www.lipidmaps.org/data/LMSDRecord.php?LMID=LMGL03012819	LMGL03012819	C48H84O6	LIPIDMAPS search	7835.85	114.058	8429.36	1880.74	7716.24	6032.74	5756.31	1527.04	12799.2	36884.8
786.668	786.674	-6.90571	21.4855	TG(14:1(9Z)/14:1(9Z)/19:1(9Z))[iso3]	http://www.lipidmaps.org/data/LMSDRecord.php?LMID=LMGL03012827	LMGL03012827	C50H90O6	LIPIDMAPS search	480.933	71.2998	503.502	408.271	1016.92	3274.46	2710.17	92.9331	5163.53	37012.8
798.678	798.674	4.83827	22.3618	TG(15:0/15:0/18:4(6Z,9Z,12Z,15Z))[iso3]	http://www.lipidmaps.org/data/LMSDRecord.php?LMID=LMGL03012882	LMGL03012882	C51H90O6	LIPIDMAPS search	1462.57	171.697	807.578	575.885	23861.1	15626.9	12732.9	1287.92	12838.6	21998.1
786.671	786.674	-3.26949	21.2439	TG(15:1(9Z)/15:1(9Z)/17:1(9Z))[iso3]	http://www.lipidmaps.org/data/LMSDRecord.php?LMID=LMGL03012930	LMGL03012930	C50H90O6	LIPIDMAPS search	559.683	85.9697	855.946	411.122	2521.36	5912.93	3620.23	117.59	9975.32	25104.6
756.628	756.627	1.55104	25.257	TG(12:0/13:0/20:4(5Z,8Z,11Z,14Z))[iso6]	http://www.lipidmaps.org/data/LMSDRecord.php?LMID=LMGL03013198	LMGL03013198	C48H84O6	LIPIDMAPS search	8592.23	145.582	7630.02	1660.31	9717.64	5440.23	6596.91	1555.79	15137.9	41113.4
720.627	720.627	0.0217155	21.5931	TG(13:0/14:0/15:1(9Z))[iso6]	http://www.lipidmaps.org/data/LMSDRecord.php?LMID=LMGL03013674	LMGL03013674	C45H84O6	LIPIDMAPS search	2906.32	174.907	8318.46	6673.27	89.1053	72.4552	70.674	98.763	75.9979	168.319
782.645	782.642	3.65072	19.8538	TG(13:0/14:0/20:5(5Z,8Z,11Z,14Z,17Z))[iso6]	http://www.lipidmaps.org/data/LMSDRecord.php?LMID=LMGL03013693	LMGL03013693	C50H86O6	LIPIDMAPS search	1239.75	593.01	1348.14	1209.56	706.408	679.387	760.91	1070.59	1016.26	2779.53
756.631	756.627	5.80924	25.2496	TG(13:0/14:1(9Z)/18:3(9Z,12Z,15Z))[iso6]	http://www.lipidmaps.org/data/LMSDRecord.php?LMID=LMGL03013713	LMGL03013713	C48H84O6	LIPIDMAPS search	8349.2	144.582	6309.94	1540.8	9476.28	4685.2	6101.08	1548.93	15137.9	37314.5
746.644	746.642	2.19182	19.1286	TG(14:0/14:1(9Z)/16:1(9Z))[iso6]	http://www.lipidmaps.org/data/LMSDRecord.php?LMID=LMGL03014140	LMGL03014140	C47H86O6	LIPIDMAPS search	3453.71	1222.36	10111.9	8041.13	4382.6	9045.94	6981.8	3180.16	4424.93	30716.7
780.626	780.627	-1.12462	24.4444	TG(14:1(9Z)/15:1(9Z)/18:4(6Z,9Z,12Z,15Z))[iso6]	http://www.lipidmaps.org/data/LMSDRecord.php?LMID=LMGL03014610	LMGL03014610	C50H84O6	LIPIDMAPS search	17987.5	479.654	20679.9	4306.86	16298.3	19087.3	13091.7	5869.56	28379.5	75200.5
852.553	852.554	-0.792214	10.7698	1,3-(8R,9R-epoxy-octadec-13Z,15Z-dien-4,6-diynoyl)-2-(palmitoyl)-sn-glycerol	http://www.lipidmaps.org/data/LMSDRecord.php?LMID=LMGL03016888	LMGL03016888	C54H76O8	LIPIDMAPS search	3689.57	940.818	2508.6	2951.69	12389.1	7991.83	11611.9	2706.81	11134.5	7292.53
606.483	606.486	-4.53789	20.3289	TG(8:0/16:2(9Z,12Z)/8:0)	http://www.lipidmaps.org/data/LMSDRecord.php?LMID=LMGL03016902	LMGL03016902	C37H66O6	LIPIDMAPS search	1223.92	543.399	791.016	1126.35	256.101	332.321	253.622	928.114	470.487	1366.8
773.581	773.581	0.986792	21.5083	DGCC(16:0/20:5)	http://www.lipidmaps.org/data/LMSDRecord.php?LMID=LMGL07010011	LMGL07010011	C46H79NO8	LIPIDMAPS search	5786.07	63.9809	13433.4	2517.06	9717.87	14488.7	17896	88.2382	191.48	10558.6
773.581	773.581	0.986792	23.1627	DGCC(20:5/16:0)	http://www.lipidmaps.org/data/LMSDRecord.php?LMID=LMGL07010012	LMGL07010012	C46H79NO8	LIPIDMAPS search	437.398	83.1683	1398.74	579.657	5578.62	6409.05	10420.7	61.127	118.978	24721
775.606	775.609	-4.5689	22.5013	PC(10:0/25:0)	http://www.lipidmaps.org/data/LMSDRecord.php?LMID=LMGP01010401	LMGP01010401	C43H86NO8P	LIPIDMAPS search	1907.06	56.7799	4286.76	1378.98	4910.05	7217.79	8872.08	90.0527	215.38	10634.6
621.436	621.437	-1.72409	16.3805	PC(12:0/12:0)	http://www.lipidmaps.org/data/LMSDRecord.php?LMID=LMGP01010429	LMGP01010429	C32H64NO8P	LIPIDMAPS search	4023.56	2724.94	2667.35	4848.18	8538.68	2579.78	8199.16	2530.96	5724	6515.02
703.511	703.515	-6.29877	9.95162	PC(12:0/18:1(9Z))	http://www.lipidmaps.org/data/LMSDRecord.php?LMID=LMGP01010440	LMGP01010440	C38H74NO8P	LIPIDMAPS search	949.899	375.88	426.814	907.073	2790.32	1586.01	3663.13	1042.41	5263.51	1668.11
731.541	731.547	-7.17145	25.72	PC(14:0/18:1(11Z))	http://www.lipidmaps.org/data/LMSDRecord.php?LMID=LMGP01010490	LMGP01010490	C40H78NO8P	LIPIDMAPS search	704.413	44.5928	2054.63	806.218	1829.1	3878.99	3935.76	52.0429	99.2062	7168.67
753.529	753.531	-2.26599	23.9569	PC(14:0/20:4(5Z,8Z,11Z,14Z))	http://www.lipidmaps.org/data/LMSDRecord.php?LMID=LMGP01010506	LMGP01010506	C42H76NO8P	LIPIDMAPS search	563.404	43.4609	2767.64	380.3	1709.34	3110.63	2554.47	57.96	90.9012	2630.23
777.53	777.531	-1.57089	23.4658	PC(14:0/22:6(4Z,7Z,10Z,13Z,16Z,19Z))	http://www.lipidmaps.org/data/LMSDRecord.php?LMID=LMGP01010512	LMGP01010512	C44H76NO8P	LIPIDMAPS search	2470.4	86.0419	6661.67	645.816	6016.48	6956.48	3532.97	45.4835	83.8813	3355.9
759.573	759.578	-5.93345	18.478	PC(16:0/18:1(6E))	http://www.lipidmaps.org/data/LMSDRecord.php?LMID=LMGP01010578	LMGP01010578	C42H82NO8P	LIPIDMAPS search	219.684	552.876	12777.9	10201.7	145.707	16536.5	5360.99	77.641	219.468	378.135
773.596	773.593	3.7526	21.4817	PC(17:0/18:1(9Z))	http://www.lipidmaps.org/data/LMSDRecord.php?LMID=LMGP01010711	LMGP01010711	C43H84NO8P	LIPIDMAPS search	5581.51	127.961	13020.3	3212.81	8012.27	10000.4	13142.1	340.954	396.625	14661.3
759.573	759.578	-5.86095	26.1214	PC(18:0/16:1(9Z))	http://www.lipidmaps.org/data/LMSDRecord.php?LMID=LMGP01010744	LMGP01010744	C42H82NO8P	LIPIDMAPS search	3046.33	42.5695	7658.35	3510.08	5057.68	10810.5	9495.58	90.7931	205.754	9293.85
757.564	757.562	2.93132	25.1788	PC(18:0/16:2(2E,4E))	http://www.lipidmaps.org/data/LMSDRecord.php?LMID=LMGP01010745	LMGP01010745	C42H80NO8P	LIPIDMAPS search	809.455	3195.32	2720.67	589.667	1365.45	2836.76	1839.17	61.3782	115.661	4393.49
785.588	785.593	-6.40829	21.1181	PC(18:0/18:2(2E,4E))	http://www.lipidmaps.org/data/LMSDRecord.php?LMID=LMGP01010765	LMGP01010765	C44H84NO8P	LIPIDMAPS search	87.6047	61.4101	2149.97	879.506	145.131	18908.2	8831.53	39.6011	216.574	358.24
785.588	785.593	-6.40829	21.1401	PC(18:0/18:2(9Z,12Z))	http://www.lipidmaps.org/data/LMSDRecord.php?LMID=LMGP01010768	LMGP01010768	C44H84NO8P	LIPIDMAPS search	87.6047	61.4101	2149.97	879.506	145.131	18908.2	6374.32	39.6011	216.574	358.24
781.557	781.562	-7.01523	20.4503	PC(18:0/18:4(9E,11E,13E,15E))	http://www.lipidmaps.org/data/LMSDRecord.php?LMID=LMGP01010774	LMGP01010774	C44H80NO8P	LIPIDMAPS search	156.19	57.1884	359.772	134.069	100.586	793.536	259.586	45.5591	54.7377	294.306
785.594	785.593	0.881812	20.5076	PC(18:1(10Z)/18:1(10Z))	http://www.lipidmaps.org/data/LMSDRecord.php?LMID=LMGP01010836	LMGP01010836	C44H84NO8P	LIPIDMAPS search	117.138	75.9298	7426.65	6950.73	105.597	7164.55	511.003	46.9151	83.5663	203.724
785.594	785.593	0.881812	26.4284	PC(18:1(11E)/18:1(11E))	http://www.lipidmaps.org/data/LMSDRecord.php?LMID=LMGP01010837	LMGP01010837	C44H84NO8P	LIPIDMAPS search	2734.73	33.8966	7420.14	3910	3682.48	7782.89	7024.03	61.3569	190.285	6148.99
785.594	785.593	0.881812	26.4296	PC(18:1(11Z)/18:1(11Z))	http://www.lipidmaps.org/data/LMSDRecord.php?LMID=LMGP01010841	LMGP01010841	C44H84NO8P	LIPIDMAPS search	2734.73	33.8966	7049.36	3909.71	3682.48	9432.11	7265.31	61.3569	190.285	6148.99
785.597	785.593	4.28423	21.0958	PC(18:1(12Z)/18:1(12Z))	http://www.lipidmaps.org/data/LMSDRecord.php?LMID=LMGP01010849	LMGP01010849	C44H84NO8P	LIPIDMAPS search	128.866	85.8651	2127.71	851.346	157.067	19943	12110.7	52.3341	213.839	1076.73
785.597	785.593	4.77636	20.4218	PC(18:1(5Z)/18:1(5Z))	http://www.lipidmaps.org/data/LMSDRecord.php?LMID=LMGP01010865	LMGP01010865	C44H84NO8P	LIPIDMAPS search	120.302	80.1874	7968.07	6507.36	107.02	745.488	430.276	59.2219	123.241	210.724
731.549	731.547	3.88621	25.6069	PC(18:1(9Z)/14:0)	http://www.lipidmaps.org/data/LMSDRecord.php?LMID=LMGP01010882	LMGP01010882	C40H78NO8P	LIPIDMAPS search	672.736	20.1062	3156.85	810.436	1688.68	3773.79	3801.7	51.2688	97.458	7305.76
783.577	783.578	-1.08695	26.3479	PC(18:1(9Z)/18:2(6Z,9Z))	http://www.lipidmaps.org/data/LMSDRecord.php?LMID=LMGP01010893	LMGP01010893	C44H82NO8P	LIPIDMAPS search	33542.5	50.5382	72241.8	50672.8	8357.65	81496.3	43949.7	173.551	579.693	76262.7
783.577	783.578	-0.767243	26.2528	PC(18:1(9Z)/18:2(9Z,12Z))	http://www.lipidmaps.org/data/LMSDRecord.php?LMID=LMGP01010895	LMGP01010895	C44H82NO8P	LIPIDMAPS search	33542.5	50.5382	72241.8	50672.8	43215.2	81496.3	17496.1	173.551	579.693	74622
781.562	781.562	0.25559	25.3922	PC(18:1(9Z)/18:3(9Z,12Z,15Z))	http://www.lipidmaps.org/data/LMSDRecord.php?LMID=LMGP01010898	LMGP01010898	C44H80NO8P	LIPIDMAPS search	68707.9	76.4014	102041	102713	93362.6	141485	163624	266.149	855.198	257887
781.562	781.562	0.325585	24.4556	PC(18:2(6Z,9Z)/18:2(6Z,9Z))	http://www.lipidmaps.org/data/LMSDRecord.php?LMID=LMGP01010927	LMGP01010927	C44H80NO8P	LIPIDMAPS search	2302.03	8405.23	8327.33	1210.33	4373.53	8134.9	5429.67	66.4451	110.143	7551.87
781.562	781.562	0.371863	25.3638	PC(18:2(9Z,11Z)/18:2(9Z,11Z))	http://www.lipidmaps.org/data/LMSDRecord.php?LMID=LMGP01010930	LMGP01010930	C44H80NO8P	LIPIDMAPS search	68707.9	76.4014	151191	103030	93362.6	74250	163624	266.149	855.198	255722
785.597		#DIV/0!	20.4737	PC(18:2(9Z,12Z)/18:0)	http://www.lipidmaps.org/data/LMSDRecord.php?LMID=LMGP01010935	LMGP01010935	C44H84NO8P	LIPIDMAPS search	120.302	80.1874	6925.28	6956.24	107.02	745.488	7173.13	59.2219	123.241	210.724
777.532		#DIV/0!	23.4872	PC(18:3(9Z,12Z,15Z)/18:3(9Z,12Z,15Z))	http://www.lipidmaps.org/data/LMSDRecord.php?LMID=LMGP01010956	LMGP01010956	C44H76NO8P	LIPIDMAPS search	2475.15	103.033	6967.38	658.119	6203.66	7265.06	3539.57	53.898	96.0651	3946.02
803.636	803.64	-5.91477	25.2393	PC(19:0/18:0)	http://www.lipidmaps.org/data/LMSDRecord.php?LMID=LMGP01010975	LMGP01010975	C45H90NO8P	LIPIDMAPS search	14187.1	955.11	7008.45	6117.08	5312.38	4159.52	3556.41	14148.4	9363.5	7461.2
783.577	783.578	-0.659726	25.3449	PC(14:1(9Z)/22:2(13Z,16Z))	http://www.lipidmaps.org/data/LMSDRecord.php?LMID=LMGP01011406	LMGP01011406	C44H82NO8P	LIPIDMAPS search	6507.95	3181.77	20944.6	7816.49	9244.83	21328	18036.2	100.743	296.81	15005.2
779.548	779.547	1.37634	26.042	PC(14:1(9Z)/22:4(7Z,10Z,13Z,16Z))	http://www.lipidmaps.org/data/LMSDRecord.php?LMID=LMGP01011407	LMGP01011407	C44H78NO8P	LIPIDMAPS search	4579.68	27.0082	9009.82	4046.01	2129.08	4093.57	3689.87	64.7761	116.645	2671.41
801.624	801.625	-0.835484	17.1934	PC(15:0/22:1(11Z))	http://www.lipidmaps.org/data/LMSDRecord.php?LMID=LMGP01011427	LMGP01011427	C45H88NO8P	LIPIDMAPS search	277.027	295.955	205.724	291.412	1249	1483.79	750.961	999.067	2276.15	11597
799.604	799.609	-6.11105	23.5003	PC(15:0/22:2(13Z,16Z))	http://www.lipidmaps.org/data/LMSDRecord.php?LMID=LMGP01011428	LMGP01011428	C45H86NO8P	LIPIDMAPS search	894.963	86.8301	2667.34	1134.02	7596.46	9091.33	13026.5	203.606	276.847	39878.8
797.589	797.593	-5.02381	22.3676	PC(15:1(9Z)/22:2(13Z,16Z))	http://www.lipidmaps.org/data/LMSDRecord.php?LMID=LMGP01011459	LMGP01011459	C45H84NO8P	LIPIDMAPS search	1748	99.3976	6326.59	2360.28	16602.4	20456.4	26757.6	132.801	186.624	54937.2
783.58	783.578	2.62963	25.3449	PC(17:2(9Z,12Z)/19:1(9Z))	http://www.lipidmaps.org/data/LMSDRecord.php?LMID=LMGP01011568	LMGP01011568	C44H82NO8P	LIPIDMAPS search	6346.34	3181.77	22731.7	7841.71	8706.66	20036.7	17069.9	99.8525	295.3	12143.2
755.547	755.547	0.494967	25.0928	PC(18:2(9Z,12Z)/16:1(9Z))	http://www.lipidmaps.org/data/LMSDRecord.php?LMID=LMGP01011620	LMGP01011620	C42H78NO8P	LIPIDMAPS search	4237.52	47.5368	26974.7	5452.74	17007.4	34951	23800.4	66.9477	247.5	36716
801.526	801.531	-5.778	24.394	PC(18:3(9Z,12Z,15Z)/20:5(5Z,8Z,11Z,14Z,17Z))	http://www.lipidmaps.org/data/LMSDRecord.php?LMID=LMGP01011693	LMGP01011693	C46H76NO8P	LIPIDMAPS search	2011.14	78.6543	4433.21	912.379	1585.77	2996.24	1475.39	87.7339	132.848	2538.3
759.576	759.578	-2.5103	20.4212	PC(19:0/15:1(9Z))	http://www.lipidmaps.org/data/LMSDRecord.php?LMID=LMGP01011732	LMGP01011732	C42H82NO8P	LIPIDMAPS search	79.2276	57.4222	397.398	270.255	137.491	19712.9	4929.74	44.0297	131.34	384.818
757.564	757.562	2.93132	25.1727	PC(20:1(11Z)/14:1(9Z))	http://www.lipidmaps.org/data/LMSDRecord.php?LMID=LMGP01011808	LMGP01011808	C42H80NO8P	LIPIDMAPS search	809.455	3195.32	2720.67	589.667	1365.45	2836.76	1839.17	61.3782	115.661	3249.51
783.577	783.578	-0.654559	26.3398	PC(20:2(11Z,14Z)/16:1(9Z))	http://www.lipidmaps.org/data/LMSDRecord.php?LMID=LMGP01011842	LMGP01011842	C44H82NO8P	LIPIDMAPS search	33542.5	50.5382	42813.2	50672.8	43215.2	81496.3	83861.4	173.551	579.693	76262.7
801.529	801.531	-2.58993	17.0298	PC(20:5(5Z,8Z,11Z,14Z,17Z)/18:3(6Z,9Z,12Z))	http://www.lipidmaps.org/data/LMSDRecord.php?LMID=LMGP01011939	LMGP01011939	C46H76NO8P	LIPIDMAPS search	254.38	635.923	340.297	340.421	1685.53	2519.76	1181.69	1165.47	938.42	19859.5
739.551	739.552	-0.801357	24.9312	PC(O-14:0/20:4(5Z,8Z,11Z,14Z))	http://www.lipidmaps.org/data/LMSDRecord.php?LMID=LMGP01020021	LMGP01020021	C42H78NO7P	LIPIDMAPS search	2753.56	54.9622	9224.16	3516.09	2715.85	6858.44	4316.34	157.048	243.07	29635
761.625	761.63	-6.53101	18.9769	PC(O-16:0/19:0)	http://www.lipidmaps.org/data/LMSDRecord.php?LMID=LMGP01020044	LMGP01020044	C43H88NO7P	LIPIDMAPS search	212.488	114.322	936.919	1445.59	149.715	2384.33	1102.36	100.096	188.701	9792.44
773.624	773.63	-7.02741	21.5083	PC(O-16:0/20:1(9Z))	http://www.lipidmaps.org/data/LMSDRecord.php?LMID=LMGP01020052	LMGP01020052	C44H88NO7P	LIPIDMAPS search	10565.8	389.003	12169	2890.39	9066.75	10204.3	11309.5	4098.99	16195.5	11731
803.676	803.677	-0.608371	25.4108	PC(O-16:0/22:0)	http://www.lipidmaps.org/data/LMSDRecord.php?LMID=LMGP01020060	LMGP01020060	C46H94NO7P	LIPIDMAPS search	12019.7	759.283	2430.08	3990.98	4450.73	936.349	2474.25	10684.2	6961.61	5939.48
551.395	551.395	0.711544	19.907	PC(O-16:0/4:0)	http://www.lipidmaps.org/data/LMSDRecord.php?LMID=LMGP01020072	LMGP01020072	C28H58NO7P	LIPIDMAPS search	5848.23	358.631	10645	2936.54	3248.55	1918.43	6632.73	151.372	158.041	2253.77
537.377	537.379	-5.13218	18.0942	PC(O-18:0/1:0)	http://www.lipidmaps.org/data/LMSDRecord.php?LMID=LMGP01020084	LMGP01020084	C27H56NO7P	LIPIDMAPS search	4244.53	1702.82	7808.79	5091.48	1642.11	1894.09	2957.15	93.294	91.9174	807.128
775.645	775.645	-0.0150681	22.4773	PC(O-18:0/18:0)	http://www.lipidmaps.org/data/LMSDRecord.php?LMID=LMGP01020091	LMGP01020091	C44H90NO7P	LIPIDMAPS search	4165.38	159.609	3578.4	1059.44	6891.76	6680.67	7546.22	1325.92	14043.6	9354.18
795.615	795.614	0.48511	16.127	PC(O-18:0/20:4(5E,8E,11E,14E))	http://www.lipidmaps.org/data/LMSDRecord.php?LMID=LMGP01020100	LMGP01020100	C46H86NO7P	LIPIDMAPS search	968.792	3708.76	949.3	383.781	28789.7	4653.39	20894.2	393.067	13058.1	21638.4
663.516	663.52	-7.16994	21.5082	PC(O-16:0/12:0)	http://www.lipidmaps.org/data/LMSDRecord.php?LMID=LMGP01020176	LMGP01020176	C36H74NO7P	LIPIDMAPS search	1867.91	861.934	2020.17	1078.12	3220.9	4064.04	3158.85	1149.43	7963.94	9291.55
799.642	799.645	-4.25271	23.4761	PC(O-16:0/22:2(13Z,16Z))	http://www.lipidmaps.org/data/LMSDRecord.php?LMID=LMGP01020191	LMGP01020191	C46H90NO7P	LIPIDMAPS search	1803.46	155.904	2115.14	1088.07	8705.64	8127.9	9941.98	1032.03	9766.4	54219.4
733.601	733.599	3.59296	18.1318	PC(O-18:0/15:0)	http://www.lipidmaps.org/data/LMSDRecord.php?LMID=LMGP01020197	LMGP01020197	C41H84NO7P	LIPIDMAPS search	186.529	87.9902	337.92	394.997	284.057	665.071	709.184	77.1288	179.754	14744.7
761.633	761.63	3.70381	18.5948	PC(O-18:0/17:0)	http://www.lipidmaps.org/data/LMSDRecord.php?LMID=LMGP01020199	LMGP01020199	C43H88NO7P	LIPIDMAPS search	267.02	164.252	1349.67	1570.85	144.445	803.591	227.546	122.499	141.046	223.677
773.63	773.63	0.0629834	23.1611	PC(O-18:0/18:1(9Z))	http://www.lipidmaps.org/data/LMSDRecord.php?LMID=LMGP01020202	LMGP01020202	C44H88NO7P	LIPIDMAPS search	1026.7	130.298	1257.84	667.229	8028.18	6890.72	7715.68	726.453	9016.76	43283.9
787.645	787.645	-0.0148385	20.3853	PC(O-18:0/19:1(9Z))	http://www.lipidmaps.org/data/LMSDRecord.php?LMID=LMGP01020208	LMGP01020208	C45H90NO7P	LIPIDMAPS search	176.799	60.7374	709.52	1001.02	396.555	300.655	211.092	125.245	289.639	1092.62
801.659	801.661	-3.02767	24.3978	PC(O-18:0/20:1(11Z))	http://www.lipidmaps.org/data/LMSDRecord.php?LMID=LMGP01020209	LMGP01020209	C46H92NO7P	LIPIDMAPS search	4831.76	199.617	1014.3	553.366	3559.83	2603.27	1773.63	1694.67	3201.06	8909.44
797.63	797.63	0.0932107	19.7313	PC(O-18:0/20:3(8Z,11Z,14Z))	http://www.lipidmaps.org/data/LMSDRecord.php?LMID=LMGP01020211	LMGP01020211	C46H88NO7P	LIPIDMAPS search	771.767	268.42	2012.92	2032.46	794.45	1088	2504.76	282.248	292.011	2130.49
761.633	761.63	3.70381	18.6062	PC(O-20:0/15:0)	http://www.lipidmaps.org/data/LMSDRecord.php?LMID=LMGP01020220	LMGP01020220	C43H88NO7P	LIPIDMAPS search	267.02	164.252	1349.67	1570.85	144.445	803.591	227.546	122.499	141.046	223.677
759.615	759.614	1.66852	18.0994	PC(O-20:0/15:1(9Z))	http://www.lipidmaps.org/data/LMSDRecord.php?LMID=LMGP01020221	LMGP01020221	C43H86NO7P	LIPIDMAPS search	242.687	660.983	8029.09	12472.2	179.898	317.593	242	170.288	291.404	1289.73
801.659	801.661	-2.16486	23.4502	PC(O-20:0/18:1(9Z))	http://www.lipidmaps.org/data/LMSDRecord.php?LMID=LMGP01020227	LMGP01020227	C46H92NO7P	LIPIDMAPS search	529.65	118.522	472.644	212.544	2105.83	1529.88	1405.31	155.876	1417.39	4623.65
799.645	799.645	-0.854221	22.1819	PC(O-20:0/18:2(9Z,12Z))	http://www.lipidmaps.org/data/LMSDRecord.php?LMID=LMGP01020228	LMGP01020228	C46H90NO7P	LIPIDMAPS search	7014.25	107.904	9245.47	1269.95	4025.79	3040.79	1776.71	457.099	3148.03	4876.28
797.63	797.63	0.0932107	22.3645	PC(O-20:0/18:3(6Z,9Z,12Z))	http://www.lipidmaps.org/data/LMSDRecord.php?LMID=LMGP01020229	LMGP01020229	C46H88NO7P	LIPIDMAPS search	3573.27	310.45	5191.33	2280.5	13498.3	14021.8	18354.2	2854.28	17239	80244.2
773.633	773.63	3.56746	21.5008	PC(O-16:1(9Z)/20:0)	http://www.lipidmaps.org/data/LMSDRecord.php?LMID=LMGP01020258	LMGP01020258	C44H88NO7P	LIPIDMAPS search	12895	518.452	10939	2494.9	11687.6	12065.1	11796.6	4829.66	25259.1	10953.2
797.63	797.63	0.0968252	20.9456	PC(P-16:0/22:2(13Z,16Z))	http://www.lipidmaps.org/data/LMSDRecord.php?LMID=LMGP01030044	LMGP01030044	C46H88NO7P	LIPIDMAPS search	11078.6	183.046	13730.3	2262.94	1876.61	2079.56	1418.77	897.71	2332.86	3405.12
703.554	703.552	3.84021	9.94766	PC(P-18:0/13:0)	http://www.lipidmaps.org/data/LMSDRecord.php?LMID=LMGP01030047	LMGP01030047	C39H78NO7P	LIPIDMAPS search	948.795	422.611	377.272	969.114	2528	1541.11	3358.09	1030.91	5214.68	1537.24
799.587	799.588	-1.36375	22.1632	1-(8-[5]-ladderane-octanyl)-2-(8-[3]-ladderane-octanyl)-sn-glycerophosphocholine	http://www.lipidmaps.org/data/LMSDRecord.php?LMID=LMGP01040089	LMGP01040089	C48H82NO6P	LIPIDMAPS search	3857.15	140.297	11053.5	1069.02	1868.8	2013.75	2455.67	52.8684	74.4717	3509.81
773.567	773.572	-6.81617	23.1734	1-(6-[3]-ladderane-hexanyl)-2-(8-[3]-ladderane-octanyl)-sn-glycerophosphocholine	http://www.lipidmaps.org/data/LMSDRecord.php?LMID=LMGP01040090	LMGP01040090	C46H80NO6P	LIPIDMAPS search	498.837	55.9936	1509.33	618.403	4569.43	7137.92	12771.3	58.2713	120.936	16851
801.598	801.604	-6.57205	24.4274	1-(2E,6E,10E,14E-phytatetraenyl)-2-(2E,6E,10E,14E-phytatetraenyl)-sn-glycero-3-phosphocholine	http://www.lipidmaps.org/data/LMSDRecord.php?LMID=LMGP01040095	LMGP01040095	C48H84NO6P	LIPIDMAPS search	3442.18	204.79	3616.34	852.868	2133.82	2663.68	1716.67	1278.6	1905.56	7186.71
493.318	493.317	1.55815	16.3253	PC(16:1(9Z)/0:0)	http://www.lipidmaps.org/data/LMSDRecord.php?LMID=LMGP01050022	LMGP01050022	C24H48NO7P	LIPIDMAPS search	62583	56583.3	164218	274099	92405.5	84033.7	87546.4	401.987	596.706	95709.4
521.352	521.348	7.34483	16.7982	PC(0:0/18:1(9Z))	http://www.lipidmaps.org/data/LMSDRecord.php?LMID=LMGP01050082	LMGP01050082	C26H52NO7P	LIPIDMAPS search	11021.4	9304.64	90526.5	136062	93640.5	20590.5	140836	345.434	538.223	90977.3
453.323	453.322	1.77199	9.12134	PC(O-14:0/0:0)	http://www.lipidmaps.org/data/LMSDRecord.php?LMID=LMGP01060007	LMGP01060007	C22H48NO6P	LIPIDMAPS search	8808.75	7160.66	2146.26	7595.14	13769.8	12875.3	9829.91	16119	16379.3	7769.74
509.382	509.385	-4.73861	16.9187	PC(O-18:0/0:0)	http://www.lipidmaps.org/data/LMSDRecord.php?LMID=LMGP01060014	LMGP01060014	C26H56NO6P	LIPIDMAPS search	1437.75	3679.06	6616.53	6006.86	2258.66	4324.11	3312.19	603.975	314.222	7246.55
479.336	479.338	-3.33368	17.1244	PC(O-16:1(11Z)/0:0)	http://www.lipidmaps.org/data/LMSDRecord.php?LMID=LMGP01060028	LMGP01060028	C24H50NO6P	LIPIDMAPS search	15944.9	9220.68	42098.7	33231.4	18446.2	24627.5	31753.3	6201.6	5693.89	42286.2
537.415	537.416	-1.62957	18.1075	PC(O-20:0/0:0)	http://www.lipidmaps.org/data/LMSDRecord.php?LMID=LMGP01060041	LMGP01060041	C28H60NO6P	LIPIDMAPS search	4723.16	1978.55	9034.77	7008.79	1501.37	1964.62	2891.43	349.49	268.329	3701.98
451.304	451.306	-4.48458	13.3344	PC(P-14:0/0:0)	http://www.lipidmaps.org/data/LMSDRecord.php?LMID=LMGP01070002	LMGP01070002	C22H46NO6P	LIPIDMAPS search	1862.34	4314.82	1445.99	3654.18	4811.55	3267.39	3739.04	4975.6	15452.8	4177.07
493.356	493.353	6.59981	16.2952	PC(P-17:0/0:0)	http://www.lipidmaps.org/data/LMSDRecord.php?LMID=LMGP01070007	LMGP01070007	C25H52NO6P	LIPIDMAPS search	28384.7	28344.8	101724	47660.5	19434.4	34923.7	35227	16019.6	11363.5	107317
707.451	707.453	-2.41255	16.0841	PE(20:5(5Z,8Z,11Z,14Z,17Z)/14:1(9Z))	http://www.lipidmaps.org/data/LMSDRecord.php?LMID=LMGP02010965	LMGP02010965	C39H66NO8P	LIPIDMAPS search	244.497	1295.69	1319.51	540.884	3237.04	2019.2	3174.02	49.7413	308.015	6686.04
663.479	663.484	-8.07531	21.5938	PE(18:0/12:0)	http://www.lipidmaps.org/data/LMSDRecord.php?LMID=LMGP02011207	LMGP02011207	C35H70NO8P	LIPIDMAPS search	847.093	174.784	1877.97	966.574	1342.12	4403.62	3230.88	121.3	223.246	12451.2
663.484	663.484	-0.0698374	24.2822	PE(14:0(13Me)/14:0(13Me))	http://www.lipidmaps.org/data/LMSDRecord.php?LMID=LMGP02011274	LMGP02011274	C35H70NO8P	LIPIDMAPS search	382.655	122.375	2199.56	896.393	405.25	684.089	695.369	122.129	215.562	1606
751.551	751.552	-1.11536	16.1212	PE(O-16:0/22:5(4Z,7Z,10Z,13Z,16Z))	http://www.lipidmaps.org/data/LMSDRecord.php?LMID=LMGP02020006	LMGP02020006	C43H78NO7P	LIPIDMAPS search	295.788	2704.59	1951.93	583.507	27643.6	5037.08	31734.2	93.8164	360.988	32443.5
733.599	733.599	0.601418	18.0125	PE(O-18:0/18:0)	http://www.lipidmaps.org/data/LMSDRecord.php?LMID=LMGP02020011	LMGP02020011	C41H84NO7P	LIPIDMAPS search	193.693	157.488	531.029	394.997	355.961	710.694	818.543	77.1288	179.754	15737.7
761.633	761.63	3.70381	20.4072	PE(O-18:0/20:0)	http://www.lipidmaps.org/data/LMSDRecord.php?LMID=LMGP02020014	LMGP02020014	C43H88NO7P	LIPIDMAPS search	106.919	51.6923	137.258	112.546	109.578	1232.08	361.064	59.7481	337.156	2687.38
663.521	663.52	0.744152	20.2075	PE(O-16:0/15:0)	http://www.lipidmaps.org/data/LMSDRecord.php?LMID=LMGP02020025	LMGP02020025	C36H74NO7P	LIPIDMAPS search	5921.66	3627.4	8975.95	5547.62	201.594	215.333	223.667	4829.17	184	278.188
697.504	697.505	-0.545028	16.7894	PE(O-16:0/18:4(6Z,9Z,12Z,15Z))	http://www.lipidmaps.org/data/LMSDRecord.php?LMID=LMGP02020030	LMGP02020030	C39H72NO7P	LIPIDMAPS search	4149.96	5662.32	4735.84	6255.44	6802.61	4911.52	4791.94	7648.37	15596.4	12192.5
759.615	759.614	1.67857	18.4509	PE(O-16:0/22:1(11Z))	http://www.lipidmaps.org/data/LMSDRecord.php?LMID=LMGP02020035	LMGP02020035	C43H86NO7P	LIPIDMAPS search	233.294	591.266	12354	11554.4	179.898	10001.3	2141.19	166.339	232.584	563.855
663.518	663.52	-2.92777	16.0972	PE(O-18:0/13:0)	http://www.lipidmaps.org/data/LMSDRecord.php?LMID=LMGP02020039	LMGP02020039	C36H74NO7P	LIPIDMAPS search	2944.95	11116.8	3406.03	1032.39	25086.4	9994.18	28262.6	772.236	26622.1	105223
731.583	731.583	-0.379859	25.5714	PE(O-18:0/18:1(9Z))	http://www.lipidmaps.org/data/LMSDRecord.php?LMID=LMGP02020047	LMGP02020047	C41H82NO7P	LIPIDMAPS search	732.825	28.1075	3078.79	835.879	1520.75	2996.73	2815.7	90.9117	221.159	19223.7
755.583	755.583	0.601553	25.2123	PE(O-20:0/18:3(6Z,9Z,12Z))	http://www.lipidmaps.org/data/LMSDRecord.php?LMID=LMGP02020074	LMGP02020074	C43H82NO7P	LIPIDMAPS search	7846.15	87.6477	28270.8	5642.5	8095.45	21542	12798.2	276.163	284.854	71438.5
781.603	781.599	5.07877	20.7238	PE(O-20:0/20:4(5Z,8Z,11Z,14Z))	http://www.lipidmaps.org/data/LMSDRecord.php?LMID=LMGP02020083	LMGP02020083	C45H84NO7P	LIPIDMAPS search	194.616	52.5126	459.879	121.664	108.701	648.696	201.666	48.9113	97.6207	7620
779.582	779.583	-1.29598	26.1759	PE(P-18:0/22:4(7Z,10Z,13Z,16Z))	http://www.lipidmaps.org/data/LMSDRecord.php?LMID=LMGP02030061	LMGP02030061	C45H82NO7P	LIPIDMAPS search	3746.93	50.9783	7332.59	4240.5	1678.76	3477.78	2751.57	198.701	260.238	8560.16
781.603	781.599	5.07877	19.1088	PE(P-20:0/20:3(8Z,11Z,14Z))	http://www.lipidmaps.org/data/LMSDRecord.php?LMID=LMGP02030084	LMGP02030084	C45H84NO7P	LIPIDMAPS search	114.51	82.3179	324.074	631.552	91.9078	1941.65	475.617	59.59	114.482	8604.41
537.381	537.379	3.1479	18.9811	PE(22:0/0:0)	http://www.lipidmaps.org/data/LMSDRecord.php?LMID=LMGP02050025	LMGP02050025	C27H56NO7P	LIPIDMAPS search	3877	571.852	10215.8	2839.01	1790.98	1480.88	3635.99	82.1281	153.947	2157.92
495.371	495.369	3.39566	17.266	PE(O-20:0/0:0)	http://www.lipidmaps.org/data/LMSDRecord.php?LMID=LMGP02060005	LMGP02060005	C25H54NO6P	LIPIDMAPS search	47030.1	8485.33	81264	61626.3	28251.6	62618.2	75614.1	11280.1	8098.33	205874
469.318	469.317	1.52756	8.67201	1-(2-methoxy-hexadecanyl)-sn-glycero-3-phosphoethanolamine	http://www.lipidmaps.org/data/LMSDRecord.php?LMID=LMGP02060016	LMGP02060016	C22H48NO7P	LIPIDMAPS search	14362.5	6941.95	24771.7	101631	82938.6	46952.3	44041.7	16324.3	106880	15515
525.382	525.379	5.00764	18.2877	1-(2-methoxy-eicosanyl)-sn-glycero-3-phosphoethanolamine	http://www.lipidmaps.org/data/LMSDRecord.php?LMID=LMGP02060023	LMGP02060023	C26H56NO7P	LIPIDMAPS search	14021.3	4945.45	23214.9	9682.22	6581.79	6430.68	16888.1	156.587	251.25	4448.69
539.397	539.395	2.76682	16.1568	1-(2-methoxy-heneicosanyl)-sn-glycero-3-phosphoethanolamine	http://www.lipidmaps.org/data/LMSDRecord.php?LMID=LMGP02060024	LMGP02060024	C27H58NO7P	LIPIDMAPS search	47519.2	43563.7	7215.02	16936.8	16200.2	21335.7	12707.7	51773.4	61066.5	10938.5
797.518	797.521	-3.20106	22.3687	PS(17:0/20:4(5Z,8Z,11Z,14Z))	http://www.lipidmaps.org/data/LMSDRecord.php?LMID=LMGP03010003	LMGP03010003	C43H76NO10P	LIPIDMAPS search	1224.07	63.9623	2460.01	1893.36	3047.61	2764.5	3458.25	75.0561	205.47	21959.3
783.5	783.505	-7.0092	25.384	PS(18:2(9Z,12Z)/18:2(9Z,12Z))	http://www.lipidmaps.org/data/LMSDRecord.php?LMID=LMGP03010023	LMGP03010023	C42H74NO10P	LIPIDMAPS search	254.965	50.6544	331.887	687.619	272.388	321.499	187.943	102.97	337.615	2268.6
691.444	691.442	2.17694	16.0179	PS(12:0/17:1(9Z))	http://www.lipidmaps.org/data/LMSDRecord.php?LMID=LMGP03010051	LMGP03010051	C35H66NO10P	LIPIDMAPS search	71.9167	100.846	123.267	110.063	3282.11	171.093	1719.41	61.5254	66.5351	207.933
749.519	749.521	-2.47443	22.1555	PS(12:0/21:0)	http://www.lipidmaps.org/data/LMSDRecord.php?LMID=LMGP03010064	LMGP03010064	C39H76NO10P	LIPIDMAPS search	353.479	58.7243	509.651	400.269	994.699	659.525	1174.45	43.1896	89.6779	2156.38
775.537	775.536	0.960464	22.4953	PS(13:0/22:1(11Z))	http://www.lipidmaps.org/data/LMSDRecord.php?LMID=LMGP03010089	LMGP03010089	C41H78NO10P	LIPIDMAPS search	1436.36	66.562	2035.18	987.333	1893.76	1799.73	2840.25	72.9453	143.691	3198.27
773.519	773.521	-2.63437	23.1595	PS(13:0/22:2(13Z,16Z))	http://www.lipidmaps.org/data/LMSDRecord.php?LMID=LMGP03010090	LMGP03010090	C41H76NO10P	LIPIDMAPS search	347.785	52.2805	616.458	450.321	1494.53	1270	1914.89	47.2042	74.7281	10393
773.519	773.521	-2.63437	21.5164	PS(15:0/20:2(11Z,14Z))	http://www.lipidmaps.org/data/LMSDRecord.php?LMID=LMGP03010152	LMGP03010152	C41H76NO10P	LIPIDMAPS search	2468.42	51.4725	2907.29	2038.28	1859.19	1665.77	2163.15	68.5282	227.301	4632.93
795.502	795.505	-3.75774	21.6151	PS(15:1(9Z)/22:4(7Z,10Z,13Z,16Z))	http://www.lipidmaps.org/data/LMSDRecord.php?LMID=LMGP03010190	LMGP03010190	C43H74NO10P	LIPIDMAPS search	881.636	35.9041	1677.74	774.51	1212.14	854.036	1334.77	47.2789	72.5564	2659.22
801.552	801.552	-0.0142484	24.4647	PS(17:0/20:2(11Z,14Z))	http://www.lipidmaps.org/data/LMSDRecord.php?LMID=LMGP03010240	LMGP03010240	C43H80NO10P	LIPIDMAPS search	1861.64	49.377	4153.34	959.432	1586.57	2934.74	1875.99	59.4819	114.838	4865.27
799.535	799.536	-2.04556	23.4621	PS(17:2(9Z,12Z)/20:1(11Z))	http://www.lipidmaps.org/data/LMSDRecord.php?LMID=LMGP03010297	LMGP03010297	C43H78NO10P	LIPIDMAPS search	565.19	64.5036	1493.56	842.565	2611.7	2043.95	2908.94	44.3213	137.998	3069.25
757.494	757.489	5.75574	26.0632	PS(18:3(6Z,9Z,12Z)/16:0)	http://www.lipidmaps.org/data/LMSDRecord.php?LMID=LMGP03010372	LMGP03010372	C40H72NO10P	LIPIDMAPS search	322.287	68.5532	258.099	630.136	366.919	158.737	266.455	136.743	582.237	1935.74
755.476	755.474	3.46126	25.1778	PS(18:3(6Z,9Z,12Z)/16:1(9Z))	http://www.lipidmaps.org/data/LMSDRecord.php?LMID=LMGP03010373	LMGP03010373	C40H70NO10P	LIPIDMAPS search	171.487	36.0184	251.012	321.703	182.82	131.796	178.412	55.7793	182.95	1368.64
783.505	783.505	0.31341	26.5174	PS(18:3(6Z,9Z,12Z)/18:1(9Z))	http://www.lipidmaps.org/data/LMSDRecord.php?LMID=LMGP03010378	LMGP03010378	C42H74NO10P	LIPIDMAPS search	282.808	41.5522	281.231	466.306	343.329	186.699	304.019	109.208	411.842	1394.21
797.52	797.521	-0.871412	22.3848	PS(18:3(6Z,9Z,12Z)/19:1(9Z))	http://www.lipidmaps.org/data/LMSDRecord.php?LMID=LMGP03010384	LMGP03010384	C43H76NO10P	LIPIDMAPS search	1214.73	59.1358	2460.01	1880.5	3031.03	2754.13	3442.92	62.515	198.759	3452.19
799.533	799.536	-4.30612	23.4651	PS(18:3(9Z,12Z,15Z)/19:0)	http://www.lipidmaps.org/data/LMSDRecord.php?LMID=LMGP03010411	LMGP03010411	C43H78NO10P	LIPIDMAPS search	588.725	71.837	1493.56	842.565	2611.7	2053.43	2908.94	68.5073	137.998	15212.1
755.476	755.474	3.46126	25.1839	PS(18:4(6Z,9Z,12Z,15Z)/16:0)	http://www.lipidmaps.org/data/LMSDRecord.php?LMID=LMGP03010431	LMGP03010431	C40H70NO10P	LIPIDMAPS search	171.487	36.0184	251.012	321.703	182.82	131.796	178.412	55.7793	182.95	1368.64
801.459	801.458	1.38999	17.0019	PS(20:5(5Z,8Z,11Z,14Z,17Z)/18:4(6Z,9Z,12Z,15Z))	http://www.lipidmaps.org/data/LMSDRecord.php?LMID=LMGP03010663	LMGP03010663	C44H68NO10P	LIPIDMAPS search	138.773	293.184	368.962	230.831	701.003	1217.3	650.603	53.3782	101.169	7956.42
879.505	879.505	0.209804	11.1091	PS(22:6(4Z,7Z,10Z,13Z,16Z,19Z)/22:6(4Z,7Z,10Z,13Z,16Z,19Z))	http://www.lipidmaps.org/data/LMSDRecord.php?LMID=LMGP03010985	LMGP03010985	C50H74NO10P	LIPIDMAPS search	2297.82	517.975	1646.7	3445.96	5725.94	2986.17	6284.13	1553.6	3810.59	3014.07
665.459	665.463	-5.87553	16.0475	PS(O-16:0/12:0)	http://www.lipidmaps.org/data/LMSDRecord.php?LMID=LMGP03020001	LMGP03020001	C34H68NO9P	LIPIDMAPS search	120.207	309.702	311.755	171.465	5453.94	650.014	6008.01	79.4839	109.923	893.285
679.476	679.479	-4.26408	20.4119	PS(O-16:0/13:0)	http://www.lipidmaps.org/data/LMSDRecord.php?LMID=LMGP03020002	LMGP03020002	C35H70NO9P	LIPIDMAPS search	1902.82	1867.5	9769.09	5348.27	126.693	190.869	143	99.3041	80.1752	158.831
731.511	731.51	0.64335	25.7766	PS(O-16:0/17:2(9Z,12Z))	http://www.lipidmaps.org/data/LMSDRecord.php?LMID=LMGP03020009	LMGP03020009	C39H74NO9P	LIPIDMAPS search	423.428	34.1721	1107.16	667.71	797.988	806.953	1100.06	53.2474	70.0119	7059.93
773.553	773.557	-5.65573	21.5393	PS(O-16:0/20:2(11Z,14Z))	http://www.lipidmaps.org/data/LMSDRecord.php?LMID=LMGP03020013	LMGP03020013	C42H80NO9P	LIPIDMAPS search	6709.88	53.0853	14089.6	2227.12	5612.68	14707.5	17440.5	65.2467	219.632	4602.2
775.571	775.573	-1.80435	22.5062	PS(O-18:0/18:1(9Z))	http://www.lipidmaps.org/data/LMSDRecord.php?LMID=LMGP03020027	LMGP03020027	C42H82NO9P	LIPIDMAPS search	2131.32	81.2534	4974.98	1063.96	6250.12	8634.29	14176.1	68.7369	182.711	3751.39
773.553	773.557	-5.48512	23.1381	PS(O-18:0/18:2(9Z,12Z))	http://www.lipidmaps.org/data/LMSDRecord.php?LMID=LMGP03020028	LMGP03020028	C42H80NO9P	LIPIDMAPS search	423.09	41.1284	1506.83	589.646	5700.45	6683.8	10727.1	54.8859	122.661	14717.8
799.573	799.573	-0.214474	22.173	PS(O-18:0/20:3(8Z,11Z,14Z))	http://www.lipidmaps.org/data/LMSDRecord.php?LMID=LMGP03020036	LMGP03020036	C44H82NO9P	LIPIDMAPS search	4291.07	69.4947	11386.6	1106.16	2426.72	2429.23	2976.61	58.8828	102.162	3932.69
749.558	749.557	1.42351	22.1383	PS(O-20:0/14:0)	http://www.lipidmaps.org/data/LMSDRecord.php?LMID=LMGP03020043	LMGP03020043	C40H80NO9P	LIPIDMAPS search	466.335	78.4217	1503.55	458.078	3679.75	2998.16	6807.02	50.0345	103.951	2372.45
859.666	859.667	-0.453355	11.2375	PS(O-20:0/22:1(11Z))	http://www.lipidmaps.org/data/LMSDRecord.php?LMID=LMGP03020066	LMGP03020066	C48H94NO9P	LIPIDMAPS search	216.846	156.389	184.747	262.207	486.439	209.338	465.089	167.355	885.999	217.284
777.587	777.588	-2.0673	23.497	PS(O-20:0/16:0)	http://www.lipidmaps.org/data/LMSDRecord.php?LMID=LMGP03020070	LMGP03020070	C42H84NO9P	LIPIDMAPS search	2631.8	105.053	5540.55	830.179	3486.16	4452.19	2205.61	557.397	1110.82	11376.5
739.479	739.479	-0.286424	25.0471	PS(P-16:0/18:4(6Z,9Z,12Z,15Z))	http://www.lipidmaps.org/data/LMSDRecord.php?LMID=LMGP03030015	LMGP03030015	C40H70NO9P	LIPIDMAPS search	1612.46	52.9837	2757.47	2449.14	1293.58	1254.22	1568.7	69.7376	88.9342	10342
795.537	799.573	-5047.7	21.6066	PS(P-16:0/22:4(7Z,10Z,13Z,16Z))	http://www.lipidmaps.org/data/LMSDRecord.php?LMID=LMGP03030027	LMGP03030027	C44H78NO9P	LIPIDMAPS search	1341.92	58.5909	5588.72	844.566	3993.71	3692.48	6684.04	51.4405	107.07	3163.51
797.552	797.557	-6.05369	20.959	PS(P-18:0/20:3(8Z,11Z,14Z))	http://www.lipidmaps.org/data/LMSDRecord.php?LMID=LMGP03030049	LMGP03030049	C44H80NO9P	LIPIDMAPS search	7102.33	78.7291	18702.4	2012.14	1433.32	2243.25	1725.87	51.3254	81.0438	884.312
773.561	773.557	5.40562	21.5108	PS(P-20:0/16:1(9Z))	http://www.lipidmaps.org/data/LMSDRecord.php?LMID=LMGP03030063	LMGP03030063	C42H80NO9P	LIPIDMAPS search	6651.48	72.1397	15835.9	2358.16	13022.9	17145.8	23356.3	104.356	245.939	4039.76
795.542	795.541	1.3189	21.6143	PS(P-20:0/18:4(6Z,9Z,12Z,15Z))	http://www.lipidmaps.org/data/LMSDRecord.php?LMID=LMGP03030072	LMGP03030072	C44H78NO9P	LIPIDMAPS search	1196.89	64.5254	5501.61	699.362	3590.2	3767.36	5503.13	58.716	115.103	3254.43
859.666	859.667	-0.453355	9.97021	PS(P-20:0/22:0)	http://www.lipidmaps.org/data/LMSDRecord.php?LMID=LMGP03030082	LMGP03030082	C48H94NO9P	LIPIDMAPS search	673.115	180.646	389.682	788.194	1802.08	1344.75	3165.97	551.896	2964.81	1559.72
795.545	795.541	5.04186	16.1466	PS(P-18:0/20:4(5Z,8Z,11Z,14Z))	http://www.lipidmaps.org/data/LMSDRecord.php?LMID=LMGP03030090	LMGP03030090	C44H78NO9P	LIPIDMAPS search	268.365	1791.32	1128.96	374.197	43231.6	4078.91	38186.5	236.754	1179.65	7447.28
773.561	773.557	5.70681	23.1732	PS(P-18:0/18:1(9Z))	http://www.lipidmaps.org/data/LMSDRecord.php?LMID=LMGP03030091	LMGP03030091	C42H80NO9P	LIPIDMAPS search	470.773	47.1914	1612.89	582.284	7233.82	7013.76	13165.6	62.6066	130.371	14135
539.359	539.359	0.588691	16.165	PS(O-20:0/0:0)	http://www.lipidmaps.org/data/LMSDRecord.php?LMID=LMGP03060001	LMGP03060001	C26H54NO8P	LIPIDMAPS search	27716.5	39396.1	17509.7	31533.8	14582.9	15733.4	14389.2	44873.4	49192.9	32095.1
485.28	485.275	8.82873	9.19771	1-(2-methoxy-tetradecanyl)-sn-glycero-3-phosphoserine	http://www.lipidmaps.org/data/LMSDRecord.php?LMID=LMGP03060004	LMGP03060004	C21H44NO9P	LIPIDMAPS search	3175.41	3596.42	3405.22	8322.94	3348.46	4283.77	4743.21	5745.92	4095.71	6603.95
774.545	774.541	4.59915	21.5369	PG(18:1(9E)/18:1(9E))	http://www.lipidmaps.org/data/LMSDRecord.php?LMID=LMGP04010033	LMGP04010033	C42H79O10P	LIPIDMAPS search	2760.67	54.0256	5234.71	1006.57	4863.01	5674.42	8004.66	48.5169	159.759	1771.77
610.388	498.259	225041	23.4607	PG(12:0/12:0)	http://www.lipidmaps.org/data/LMSDRecord.php?LMID=LMGP04010035	LMGP04010035	C30H59O10P	LIPIDMAPS search	3038.81	322.688	11140.9	8058.51	1113.33	2699.17	2463.86	403.286	270.827	6026.08
776.559	776.557	2.59009	22.4985	PG(18:0/18:1(9Z))	http://www.lipidmaps.org/data/LMSDRecord.php?LMID=LMGP04010037	LMGP04010037	C42H81O10P	LIPIDMAPS search	821.982	60.5223	1624.56	480.807	2786.62	3114.8	4727.85	41.0489	99.0732	1171.19
798.544	798.541	4.15578	20.9304	PG(18:0/20:4(5Z,8Z,11Z,14Z))	http://www.lipidmaps.org/data/LMSDRecord.php?LMID=LMGP04010039	LMGP04010039	C44H79O10P	LIPIDMAPS search	3043.15	79.7794	7201.41	855.898	576.357	825.795	642.895	59.3041	72.3178	357.745
708.498	708.494	4.96624	16.0825	PG(12:0/19:0)	http://www.lipidmaps.org/data/LMSDRecord.php?LMID=LMGP04010057	LMGP04010057	C37H73O10P	LIPIDMAPS search	139.16	1353.88	901.517	285.688	27089.6	2759.24	28858.3	63.8769	107.559	4919.33
804.586	804.588	-2.32544	25.4015	PG(16:1(9Z)/22:0)	http://www.lipidmaps.org/data/LMSDRecord.php?LMID=LMGP04010222	LMGP04010222	C44H85O10P	LIPIDMAPS search	1983.75	93.2861	5638.08	4328	854.302	1867.26	1513.97	331.439	191.405	4486.18
800.56	800.557	4.57095	16.9	PG(16:1(9Z)/22:2(13Z,16Z))	http://www.lipidmaps.org/data/LMSDRecord.php?LMID=LMGP04010224	LMGP04010224	C44H81O10P	LIPIDMAPS search	395.696	1251.08	341.423	158.557	3221.41	3630.31	1093.28	2727.86	1960.2	804.685
814.48	814.478	2.32322	9.98768	PG(18:4(6Z,9Z,12Z,15Z)/22:6(4Z,7Z,10Z,13Z,16Z,19Z))	http://www.lipidmaps.org/data/LMSDRecord.php?LMID=LMGP04010455	LMGP04010455	C46H71O10P	LIPIDMAPS search	1373.76	757.259	524.243	993.529	3315.99	2082.88	4809.13	939.561	5816.63	2567.44
852.59	852.588	2.36165	10.7824	PG(20:1(11Z)/22:4(7Z,10Z,13Z,16Z))	http://www.lipidmaps.org/data/LMSDRecord.php?LMID=LMGP04010556	LMGP04010556	C48H85O10P	LIPIDMAPS search	2478.58	767.518	1971.88	4028.01	8568.47	5782.28	8761.55	2251.98	7936.51	10412.2
806.6	806.604	-4.10693	26.4704	PG(21:0/17:0)	http://www.lipidmaps.org/data/LMSDRecord.php?LMID=LMGP04010682	LMGP04010682	C44H87O10P	LIPIDMAPS search	1507.75	35.6824	3080.71	2974.93	734.652	1250.36	1115.61	167.86	123.146	2578.79
872.653	872.651	2.9723	17.4615	PG(21:0/22:2(13Z,16Z))	http://www.lipidmaps.org/data/LMSDRecord.php?LMID=LMGP04010700	LMGP04010700	C49H93O10P	LIPIDMAPS search	82.2462	87.6174	127.272	122.278	166.417	298.475	200.741	74.311	123.359	4424.29
762.577	762.577	-0.301598	17.1825	PG(O-16:0/20:1(11Z))	http://www.lipidmaps.org/data/LMSDRecord.php?LMID=LMGP04020012	LMGP04020012	C42H83O9P	LIPIDMAPS search	161.989	149.765	290.89	218.422	840.821	750.657	550.618	245.078	1536.14	9023.96
760.557	760.562	-6.94063	18.4761	PG(O-16:0/20:2(11Z,14Z))	http://www.lipidmaps.org/data/LMSDRecord.php?LMID=LMGP04020013	LMGP04020013	C42H81O9P	LIPIDMAPS search	128.481	220.526	4240.03	4253.04	123.584	3803.04	725.498	66.4243	145.619	235.268
814.609	814.609	0.330618	9.96695	PG(O-20:0/20:3(8Z,11Z,14Z))	http://www.lipidmaps.org/data/LMSDRecord.php?LMID=LMGP04020062	LMGP04020062	C46H87O9P	LIPIDMAPS search	1178.93	334.164	521.611	797.696	3159.39	2234.7	3880.53	902.474	6371.77	2454.7
806.542	806.546	-4.915	26.2798	PG(P-18:0/22:6(4Z,7Z,10Z,13Z,16Z,19Z))	http://www.lipidmaps.org/data/LMSDRecord.php?LMID=LMGP04030089	LMGP04030089	C46H79O9P	LIPIDMAPS search	1696.18	68.2314	2979.92	2580.94	657.11	1137.24	1122.59	78.5122	188.561	785.52
802.515	802.515	0.294348	25.5114	1-(8-[5]-ladderane-octanoyl)-2-(8-[3]-ladderane-octanyl)-sn-glycero-3-phospho-(1'-sn-glycerol)	http://www.lipidmaps.org/data/LMSDRecord.php?LMID=LMGP04040006	LMGP04040006	C46H75O9P	LIPIDMAPS search	79.21	54.5453	86.9087	64.125	74.2777	84.1101	84.9764	63.1266	107.581	6681
468.248	468.249	-2.51897	9.1677	PG(15:1(9Z)/0:0)	http://www.lipidmaps.org/data/LMSDRecord.php?LMID=LMGP04050018	LMGP04050018	C21H41O9P	LIPIDMAPS search	2575.27	4592.53	3145.33	6352.23	3876.16	7844.07	3988.29	4388.41	3870.02	6298.61
526.329	526.327	3.04871	7.63218	PG(19:0/0:0)	http://www.lipidmaps.org/data/LMSDRecord.php?LMID=LMGP04050031	LMGP04050031	C25H51O9P	LIPIDMAPS search	3774.77	3557.45	1630.41	21251.7	11983	6121.88	7080.71	14519.8	31605.4	9864.56
1038.78	1038.79	-1.70737	16.6286	SLBPA(54:3)	http://www.lipidmaps.org/data/LMSDRecord.php?LMID=LMGP04090002	LMGP04090002	C60H111O11P	LIPIDMAPS search	218617	232363	113774	145002	136456	111629	123936	293306	450622	330599
776.496	776.499	-4.22257	25.8951	1-(6-[3]-ladderane-hexanoyl)-2-(8-[3]-ladderane-octanyl)-sn-glycero-3-phospho-(1'-sn-glycerol)	http://www.lipidmaps.org/data/LMSDRecord.php?LMID=LMGP04110003	LMGP04110003	C44H73O9P	LIPIDMAPS search	59.163	34.9949	62.659	72.3044	117.15	139.178	131.932	60.9826	102.04	2574.2
804.53	804.531	-0.268514	25.2488	1-(8-[3]-ladderane-octanoyl)-2-(8-[3]-ladderane-octanyl)-sn-glycero-3-phospho-(1'-sn-glycerol)	http://www.lipidmaps.org/data/LMSDRecord.php?LMID=LMGP04110004	LMGP04110004	C46H77O9P	LIPIDMAPS search	2159.78	47.2636	5809.42	3706.52	1029.11	1868.58	1573.47	105.634	121.986	1271.37
806.49	806.495	-5.81819	26.3125	PI(14:1(9Z)/18:1(9Z))	http://www.lipidmaps.org/data/LMSDRecord.php?LMID=LMGP06010088	LMGP06010088	C41H75O13P	LIPIDMAPS search	154.531	56.9207	113.286	303.607	85.1483	62.4783	91.1004	67.5615	94.545	274.849
852.482	852.479	4.09146	10.7696	PI(14:1(9Z)/22:6(4Z,7Z,10Z,13Z,16Z,19Z))	http://www.lipidmaps.org/data/LMSDRecord.php?LMID=LMGP06010106	LMGP06010106	C45H73O13P	LIPIDMAPS search	2478.83	656.901	2015.97	3704.81	8945.65	5784.65	8747.06	2281.6	7377.97	10037.3
780.48	780.479	1.76192	24.4586	PI(16:0/14:1(9Z))	http://www.lipidmaps.org/data/LMSDRecord.php?LMID=LMGP06010161	LMGP06010161	C39H73O13P	LIPIDMAPS search	203.023	55.1059	228.189	464.567	187.646	155.294	147.092	67.1513	217.979	1666.41
780.48	780.479	1.76192	26.1971	PI(16:1(9Z)/14:0)	http://www.lipidmaps.org/data/LMSDRecord.php?LMID=LMGP06010171	LMGP06010171	C39H73O13P	LIPIDMAPS search	107.513	49.064	97.4978	241.37	108.977	116.243	100.351	49.5518	110.328	399.723
906.617	906.62	-3.41399	16.8674	PI(17:0/22:1(11Z))	http://www.lipidmaps.org/data/LMSDRecord.php?LMID=LMGP06010213	LMGP06010213	C48H91O13P	LIPIDMAPS search	3029.5	1900.52	6212.81	7341.21	2745.69	2969.14	4323.63	231.952	192.812	7771.69
740.487	740.484	4.6338	25.0296	PI(O-16:0/12:0)	http://www.lipidmaps.org/data/LMSDRecord.php?LMID=LMGP06020002	LMGP06020002	C37H73O12P	LIPIDMAPS search	847.694	48.9559	2046.13	1069.16	899.139	1186.91	1137.84	47.5739	91.796	3660.71
878.624	878.625	-0.379891	18.1443	PI(O-16:0/22:1(11Z))	http://www.lipidmaps.org/data/LMSDRecord.php?LMID=LMGP06020016	LMGP06020016	C47H91O12P	LIPIDMAPS search	76.9658	97.3162	129.95	143.896	183.637	267.881	188.404	50.3557	113.049	24429.8
804.519	804.515	4.27872	25.2791	PI(P-16:0/17:2(9Z,12Z))	http://www.lipidmaps.org/data/LMSDRecord.php?LMID=LMGP06030012	LMGP06030012	C42H77O12P	LIPIDMAPS search	1905.47	50.8221	4171.33	3890.04	820.227	1278.84	1257.3	87.3566	127.361	1377.83
596.292	596.296	-6.84432	19.3319	PI(18:2(9Z,12Z)/0:0)	http://www.lipidmaps.org/data/LMSDRecord.php?LMID=LMGP06050010	LMGP06050010	C27H49O12P	LIPIDMAPS search	2631.7	1259.95	2198.43	3691.19	4523.73	1472.7	10336.5	75.9105	156.623	353.711
644.3	644.296	5.93774	5.80728	PI(22:6(4Z,7Z,10Z,13Z,16Z,19Z)/0:0)	http://www.lipidmaps.org/data/LMSDRecord.php?LMID=LMGP06050012	LMGP06050012	C31H49O12P	LIPIDMAPS search	9528.19	4788	10738.3	29373.7	2930.49	3075.24	3694.25	7427.51	5913.76	10808.4
594.282	594.281	2.83634	18.4366	PI(18:3(6Z,9Z,12Z)/0:0)	http://www.lipidmaps.org/data/LMSDRecord.php?LMID=LMGP06050016	LMGP06050016	C27H47O12P	LIPIDMAPS search	1565.94	339.938	9145.03	1568.93	195.035	555.829	268.419	92.7965	75.706	126.653
594.282	594.281	2.88397	21.2422	PI(18:3(9Z,12Z,15Z)/0:0)	http://www.lipidmaps.org/data/LMSDRecord.php?LMID=LMGP06050028	LMGP06050028	C27H47O12P	LIPIDMAPS search	1140.1	94.5035	3463.8	3974.2	508.461	601.356	726.407	74.3108	68.4921	407.347
710.484	710.489	-6.32467	10.7715	PA(17:0/20:4(5Z,8Z,11Z,14Z))	http://www.lipidmaps.org/data/LMSDRecord.php?LMID=LMGP10010003	LMGP10010003	C40H71O8P	LIPIDMAPS search	3032.8	844.277	1665.71	3894.19	7736.71	4234.85	7617.24	2746.37	5610.17	7435.04
746.585	746.583	3.84125	19.1106	PA(17:0/22:0)	http://www.lipidmaps.org/data/LMSDRecord.php?LMID=LMGP10010242	LMGP10010242	C42H83O8P	LIPIDMAPS search	2636.16	903.529	11769.4	5957.46	6022.59	14432.3	10531.6	113.317	275.031	7182.66
734.484	734.489	-6.6166	16.0489	PA(17:2(9Z,12Z)/22:4(7Z,10Z,13Z,16Z))	http://www.lipidmaps.org/data/LMSDRecord.php?LMID=LMGP10010304	LMGP10010304	C42H71O8P	LIPIDMAPS search	59.2588	136.216	110.253	86.7632	8729.64	282.92	4695.26	70.2088	60.4698	407.312
756.564	756.567	-4.46611	25.186	PA(18:0/22:2(13Z,16Z))	http://www.lipidmaps.org/data/LMSDRecord.php?LMID=LMGP10010319	LMGP10010319	C43H81O8P	LIPIDMAPS search	3672.15	40.7041	13196.5	2231.75	5245.7	13106.1	8652.15	57.5722	141.874	13235.7
742.554	742.551	4.24415	18.0289	PA(18:2(9Z,12Z)/21:0)	http://www.lipidmaps.org/data/LMSDRecord.php?LMID=LMGP10010359	LMGP10010359	C42H79O8P	LIPIDMAPS search	3520.57	11621.7	14110.9	18955.8	3773.91	22922.9	8785.88	185.166	167.477	5542.79
774.613	774.614	-1.01645	23.1583	PA(19:0/22:0)	http://www.lipidmaps.org/data/LMSDRecord.php?LMID=LMGP10010473	LMGP10010473	C44H87O8P	LIPIDMAPS search	265.709	68.5926	676.773	310.047	1769.36	1918.33	2878.91	193.527	707.577	17987.2
786.614	786.614	-0.119262	21.0768	PA(20:0/22:1(11Z))	http://www.lipidmaps.org/data/LMSDRecord.php?LMID=LMGP10010523	LMGP10010523	C45H87O8P	LIPIDMAPS search	97.889	78.8282	899.283	526.887	144.21	6687.32	3963.32	49.2131	161.063	6794.64
758.579	758.583	-4.2268	26.1638	PA(20:1(11Z)/20:0)	http://www.lipidmaps.org/data/LMSDRecord.php?LMID=LMGP10010545	LMGP10010545	C43H83O8P	LIPIDMAPS search	15668.3	48.4027	36257	15661.4	23043	51433	44451.8	96.817	287.688	41418.5
784.595	784.598	-3.71222	26.4855	PA(20:1(11Z)/22:1(11Z))	http://www.lipidmaps.org/data/LMSDRecord.php?LMID=LMGP10010552	LMGP10010552	C45H85O8P	LIPIDMAPS search	13239.8	44.422	46310.9	17606.2	17808.5	41066.7	35550.5	86.6065	231.709	20666.7
784.601	784.598	3.54026	26.5057	PA(20:2(11Z,14Z)/22:0)	http://www.lipidmaps.org/data/LMSDRecord.php?LMID=LMGP10010582	LMGP10010582	C45H85O8P	LIPIDMAPS search	11930.1	54.8079	33010	17117.3	16509.2	40656.5	31185.7	141.255	249.488	14628.9
800.628	800.63	-2.24594	23.4842	PA(21:0/22:1(11Z))	http://www.lipidmaps.org/data/LMSDRecord.php?LMID=LMGP10010698	LMGP10010698	C46H89O8P	LIPIDMAPS search	508.358	101.413	1203.79	535.551	3143.88	3433.08	4626.44	275.703	1038.78	24267.4
784.601	784.598	3.54026	25.2183	PA(22:1(11Z)/20:1(11Z))	http://www.lipidmaps.org/data/LMSDRecord.php?LMID=LMGP10010744	LMGP10010744	C45H85O8P	LIPIDMAPS search	730.606	1099.73	2329.67	1221.23	860.449	1946.1	1502.42	69.1994	106.731	4171.2
804.571	804.567	5.10762	25.2223	PA(22:2(13Z,16Z)/22:4(7Z,10Z,13Z,16Z))	http://www.lipidmaps.org/data/LMSDRecord.php?LMID=LMGP10010784	LMGP10010784	C47H81O8P	LIPIDMAPS search	2100.7	52.248	5681.7	4276.03	903.382	1822.27	1532.57	91.3168	125.965	3075.05
760.598	760.598	0.121137	20.2949	PA(22:0/18:0)	http://www.lipidmaps.org/data/LMSDRecord.php?LMID=LMGP10010846	LMGP10010846	C43H85O8P	LIPIDMAPS search	81.0226	66.8593	227.842	181.537	109.587	7327.88	2539.28	46.9873	111.116	4100.93
620.443	620.442	2.30132	16.0149	PA(18:0/12:0)	http://www.lipidmaps.org/data/LMSDRecord.php?LMID=LMGP10010890	LMGP10010890	C33H65O8P	LIPIDMAPS search	1949.13	2913.51	1626.17	1523.09	48437.4	4792.41	42411.2	1990.87	1900.98	7372.55
716.573	716.572	1.99739	25.7605	PA(O-16:0/22:1(11Z))	http://www.lipidmaps.org/data/LMSDRecord.php?LMID=LMGP10020016	LMGP10020016	C41H81O7P	LIPIDMAPS search	556.79	70.667	759.743	694.681	606.122	1083.41	755.271	156.953	754.897	5532.67
712.539	712.541	-2.24123	16.0725	PA(O-18:0/20:3(8Z,11Z,14Z))	http://www.lipidmaps.org/data/LMSDRecord.php?LMID=LMGP10020037	LMGP10020037	C41H77O7P	LIPIDMAPS search	300.073	476.95	184.09	108.045	14171.5	704.037	4082.69	88.3885	2215.17	3136.99
746.619	746.619	0.618956	19.1088	PA(O-20:0/20:0)	http://www.lipidmaps.org/data/LMSDRecord.php?LMID=LMGP10020060	LMGP10020060	C43H87O7P	LIPIDMAPS search	2668.14	910.596	10117.7	6864.49	4513.02	11258.5	7670.83	221.082	325.15	31436.9
774.649	774.65	-1.4762	21.5006	PA(O-20:0/22:0)	http://www.lipidmaps.org/data/LMSDRecord.php?LMID=LMGP10020071	LMGP10020071	C45H91O7P	LIPIDMAPS search	6042.05	216.383	3377.26	866.932	11067.1	9235.5	7248.69	2100.46	13981	4705.55
662.526	662.525	1.04352	20.3173	PA(O-18:0/16:0)	http://www.lipidmaps.org/data/LMSDRecord.php?LMID=LMGP10020075	LMGP10020075	C37H75O7P	LIPIDMAPS search	16724.7	6435.66	14593.4	15550.2	341.667	321.667	316.667	15220.5	376.333	488.023
662.529	662.525	5.81525	24.1232	PA(O-16:0/18:0)	http://www.lipidmaps.org/data/LMSDRecord.php?LMID=LMGP10020082	LMGP10020082	C37H75O7P	LIPIDMAPS search	1236.88	517.433	2250.21	1443.78	2067.06	1414.46	1019.69	747.157	2531.6	1380.01
734.528	734.525	4.32587	18.0103	PA(O-18:0/22:6(4Z,7Z,10Z,13Z,16Z,19Z))	http://www.lipidmaps.org/data/LMSDRecord.php?LMID=LMGP10020085	LMGP10020085	C43H75O7P	LIPIDMAPS search	940.295	595.173	1568.6	5114.34	621.069	809.711	889.746	92.4544	119.56	2425.94
492.317	492.322	-9.63776	15.8749	PA(22:1(11Z)/0:0)	http://www.lipidmaps.org/data/LMSDRecord.php?LMID=LMGP10050029	LMGP10050029	C25H49O7P	LIPIDMAPS search	1151.25	806.859	3503.42	1977.21	26584.4	1532.22	13966.5	99.3284	193.558	5129.52
424.292	424.295	-8.35441	16.2446	PA(O-18:0/0:0)	http://www.lipidmaps.org/data/LMSDRecord.php?LMID=LMGP10060004	LMGP10060004	C21H45O6P	LIPIDMAPS search	2048.31	962.243	2121.65	2939.19	2382.88	3167.18	4401.59	875.716	1100.93	3975.08
1003.53	1003.53	2.79053	9.55292	CDP-DG(18:1(11Z)/18:2(9Z,12Z))	http://www.lipidmaps.org/data/LMSDRecord.php?LMID=LMGP13010024	LMGP13010024	C48H83N3O15P2	LIPIDMAPS search	1500.08	647.754	2069.35	6971.36	1108.4	1081.51	1442.97	1348.7	2523.64	3495.94
1036.61	1036.61	0.706412	16.2453	PIM1(19:2(9Z,12Z)/18:1(9Z))	http://www.lipidmaps.org/data/LMSDRecord.php?LMID=LMGP15010049	LMGP15010049	C52H93O18P	LIPIDMAPS search	8739.89	3984.89	11734.7	11851.9	1504.07	1492.85	2382.9	88.2364	128.529	1128.18
1174.66	1174.66	-2.67526	10.2969	PIM2(17:0/18:1(9Z))	http://www.lipidmaps.org/data/LMSDRecord.php?LMID=LMGP15010061	LMGP15010061	C56H103O23P	LIPIDMAPS search	1578.53	2387.72	1766.89	8021.93	3764.18	2894.29	4076.57	3465.3	2868.03	2931.72
1174.67	1174.66	3.24815	11.4472	PIM2(19:0/16:1(9Z))	http://www.lipidmaps.org/data/LMSDRecord.php?LMID=LMGP15010082	LMGP15010082	C56H103O23P	LIPIDMAPS search	139.863	5090.17	132.27	309.157	137.22	118.612	138.728	125.227	268.618	120.774
797.552	797.557	-6.45635	22.3746	PC(16:0/20:4(5Z,8Z,10E,14Z)(12OH[S]))	http://www.lipidmaps.org/data/LMSDRecord.php?LMID=LMGP20010002	LMGP20010002	C44H80NO9P	LIPIDMAPS search	2100.6	116.707	7088.46	2079.43	26519.4	26307.2	47496.2	60.7552	295.134	32278.3
797.555	797.557	-2.95011	20.9746	PC(16:0/20:4(6E,8Z,11Z,14Z)(5OH[S]))	http://www.lipidmaps.org/data/LMSDRecord.php?LMID=LMGP20010003	LMGP20010003	C44H80NO9P	LIPIDMAPS search	6698.02	78.0479	18481.7	1957.03	1425.59	2122.75	1667.58	51.3254	81.0438	855.357
621.359	621.364	-7.98496	16.3157	OS-PC	http://www.lipidmaps.org/data/LMSDRecord.php?LMID=LMGP20010026	LMGP20010026	C30H56NO10P	LIPIDMAPS search	1843.24	952.57	3380.08	4986.98	1907.72	2513.42	3213.98	74.2673	107.772	2972.56
619.389	619.385	6.89667	15.9995	OOV-PC	http://www.lipidmaps.org/data/LMSDRecord.php?LMID=LMGP20010028	LMGP20010028	C31H58NO9P	LIPIDMAPS search	3466.28	2317.98	5966.32	7450.69	3222.6	4251.88	4408.27	376.143	344.416	11833.7
673.395	673.395	-0.00296306	6.0497	OKOOA-PC	http://www.lipidmaps.org/data/LMSDRecord.php?LMID=LMGP20010035	LMGP20010035	C34H60NO10P	LIPIDMAPS search	6502.97	5560.74	3303.25	7865.55	3828.77	1877.35	2509.38	7122.56	6808.49	2915.82
623.343	623.343	-1.23062	16.0366	PHODiA-PE	http://www.lipidmaps.org/data/LMSDRecord.php?LMID=LMGP20020021	LMGP20020021	C29H54NO11P	LIPIDMAPS search	4013.98	2840.98	3815.75	14920.8	3211.48	3886.84	5008.91	163.886	299.258	2707.01
703.402	703.406	-5.57126	9.97091	OKDdiA-PE	http://www.lipidmaps.org/data/LMSDRecord.php?LMID=LMGP20020049	LMGP20020049	C35H62NO11P	LIPIDMAPS search	889.156	442.954	566.964	901.997	2663.97	1696.9	4070.23	851.779	4181.47	1752.46
693.388	693.385	3.42712	15.8248	OA-PS	http://www.lipidmaps.org/data/LMSDRecord.php?LMID=LMGP20040024	LMGP20040024	C33H60NO12P	LIPIDMAPS search	6370.26	8578.55	17018	20479.5	3943.1	4846.31	6702.92	194.44	153.208	6872.75
693.353	693.349	5.16271	15.8385	OHODiA-PS	http://www.lipidmaps.org/data/LMSDRecord.php?LMID=LMGP20040032	LMGP20040032	C32H56NO13P	LIPIDMAPS search	1065.55	520.144	1273.16	7046.81	381.222	337.896	416.992	106.452	103.778	5200.48
578.283	578.286	-4.08923	18.8206	PKODiA-PA	http://www.lipidmaps.org/data/LMSDRecord.php?LMID=LMGP20070008	LMGP20070008	C27H47O11P	LIPIDMAPS search	1987.15	150.186	458	500.157	4054.14	258.193	6146.25	54.0542	126.813	1375.45
576.303	576.306	-6.15955	18.3821	OHOHA-PA	http://www.lipidmaps.org/data/LMSDRecord.php?LMID=LMGP20070027	LMGP20070027	C28H49O10P	LIPIDMAPS search	1799.48	369.759	9402.12	1958.08	255.107	741.117	306.087	251.573	121.829	228.661
643.372	643.37	4.39146	5.79936	Am-LPE(18:0/0:0)	http://www.lipidmaps.org/data/LMSDRecord.php?LMID=LMGP21050001	LMGP21050001	C29H58NO12P	LIPIDMAPS search	8008.91	4856.02	9530.4	12791.8	4167.5	4511.87	5604.71	7068.25	6662.5	5932.48
492.317	492.322	-9.68912	15.8744	1-docosanyl glycerone-3-phosphate	http://www.lipidmaps.org/data/LMSDRecord.php?LMID=LMGP22020009	LMGP22020009	C25H49O7P	LIPIDMAPS search	1151.25	806.859	3503.42	1977.21	19526.8	1532.22	17838.1	99.3284	193.558	5129.52
448.291	448.295	-10.3609	15.9362	1-gondyl glycerone-3-phosphate	http://www.lipidmaps.org/data/LMSDRecord.php?LMID=LMGP22020012	LMGP22020012	C23H45O6P	LIPIDMAPS search	151.931	550.089	605.638	186.451	16719.9	1062.29	12527.6	96.0282	135.461	6084.74
476.329	476.327	4.48347	16.0937	1-(13Z)-docosenyl glycerone-3-phosphate	http://www.lipidmaps.org/data/LMSDRecord.php?LMID=LMGP22020014	LMGP22020014	C25H49O6P	LIPIDMAPS search	9879.84	5750.03	4291.04	5180.5	3957.23	3374.5	3235.52	7064.98	8376.68	3173.34
302.159	302.163	-11.9209	10.0809	Trichostatin	http://www.lipidmaps.org/data/LMSDRecord.php?LMID=LMPK01000055	LMPK01000055	C17H22N2O3	LIPIDMAPS search	1395.04	277.583	191.471	19198.2	310.121	368.384	192.684	809.821	695.127	212.243
390.317	390.313	10.5161	19.7105	3S-hydroxy-4R-methyl-2S-(n-eicos-11'-yn-19'-enyl)butanolide	http://www.lipidmaps.org/data/LMSDRecord.php?LMID=LMPK03000096	LMPK03000096	C25H42O3	LIPIDMAPS search	23731.8	6397.9	21381.4	32072.7	27081.3	18964.7	24730.2	36434	50152.5	33889.4
396.36	396.36	0.110968	18.6116	3S-hydroxy-4R-methyl-2S-(n-eicosanyl)butanolide	http://www.lipidmaps.org/data/LMSDRecord.php?LMID=LMPK03000097	LMPK03000097	C25H48O3	LIPIDMAPS search	1215.08	516.718	3677.46	1873.01	2232.48	2951.31	5584.29	457.589	952.936	2524.33
778.524	778.523	1.08451	23.4816	Gladiolin	http://www.lipidmaps.org/data/LMSDRecord.php?LMID=LMPK04000045	LMPK04000045	C44H74O11	LIPIDMAPS search	945.817	54.9498	2643.68	329.73	2292.41	2602.59	1335.98	55.0747	78.6219	1331.35
433.113	433.113	-0.0529638	9.76494	Callistephin	http://www.lipidmaps.org/data/LMSDRecord.php?LMID=LMPK12010016	LMPK12010016	C21H21O10	LIPIDMAPS search	6371.82	129.012	28360.3	28078.3	23500.1	30421.6	48794.3	155.196	228.474	38975.6
565.157	565.156	2.06277	9.38615	Pelargonidin 3-sambubioside	http://www.lipidmaps.org/data/LMSDRecord.php?LMID=LMPK12010017	LMPK12010017	C26H29O14	LIPIDMAPS search	1773.63	275.402	3414.82	7839.01	5822.35	6298.33	11043.3	96.833	87.8038	8057.66
579.176	579.171	7.1338	9.80105	Pelargonidin 3-rutinoside	http://www.lipidmaps.org/data/LMSDRecord.php?LMID=LMPK12010021	LMPK12010021	C27H31O14	LIPIDMAPS search	4186.27	71.4427	19872.1	5546.82	1159.41	3102.72	1627.93	65.2092	84.9461	12015.6
433.116	433.113	5.4538	10.4437	Pelargonidin 7-glucoside	http://www.lipidmaps.org/data/LMSDRecord.php?LMID=LMPK12010094	LMPK12010094	C21H21O10	LIPIDMAPS search	437.889	9723.66	10409.6	3490.88	482.869	339.15	854.387	76.3278	65.4769	1894.89
331.084	331.082	5.93578	12.2165	Europinidin	http://www.lipidmaps.org/data/LMSDRecord.php?LMID=LMPK12010416	LMPK12010416	C17H15O7	LIPIDMAPS search	4174.36	73.292	17427.7	7012.75	3691.59	3296.37	7204.02	103.284	121.912	9046.56
452.129	452.132	-6.80428	1.1952	6-C-Glucopyranosylepicatechin	http://www.lipidmaps.org/data/LMSDRecord.php?LMID=LMPK12020039	LMPK12020039	C21H24O11	LIPIDMAPS search	541.791	2621.3	61.3517	165.136	1042.6	65.2385	50.1864	75.2906	61.5811	388.245
314.119	314.115	12.1027	13.8987	7,2'-Dihydroxy-6,8-dimethyl-4',5'-methylenedioxyflavan	http://www.lipidmaps.org/data/LMSDRecord.php?LMID=LMPK12020250	LMPK12020250	C18H18O5	LIPIDMAPS search	871.539	4911.01	1834.77	14985.9	6459.49	4079.48	10904.6	115.509	157.213	9558.6
300.139	300.136	9.95152	15.2899	5,7,4'-Trimethoxyflavan	http://www.lipidmaps.org/data/LMSDRecord.php?LMID=LMPK12020277	LMPK12020277	C18H20O4	LIPIDMAPS search	1998.18	7810.45	5497.43	10383.9	6212.82	9508.81	12828.8	222.748	290.02	10692.3
336.177	336.173	12.926	18.1832	Tephrowatsin B	http://www.lipidmaps.org/data/LMSDRecord.php?LMID=LMPK12020283	LMPK12020283	C22H24O3	LIPIDMAPS search	263.495	388.106	692.872	874.148	399.696	1030.16	581.292	185.032	268.104	5428.98
444.212	444.215	-6.55037	13.8705	catechin 3-decanoate	http://www.lipidmaps.org/data/LMSDRecord.php?LMID=LMPK12020287	LMPK12020287	C25H32O7	LIPIDMAPS search	88.3074	5997.84	287.621	6980.4	1337.7	616.405	3505.89	76.9447	131.165	5890.74
434.169	434.173	-7.94761	9.80245	Mundulone	http://www.lipidmaps.org/data/LMSDRecord.php?LMID=LMPK12050079	LMPK12050079	C26H26O6	LIPIDMAPS search	1497.4	1151.21	464.333	1701.41	4204.47	1475.89	2642.45	2212.09	6699.35	4043.08
328.06	328.058	3.86109	9.48954	5,3'-Dihydroxy-2'-methoxy-6,7-methylenedioxyisoflavone	http://www.lipidmaps.org/data/LMSDRecord.php?LMID=LMPK12050368	LMPK12050368	C17H12O7	LIPIDMAPS search	478.025	92.06	2523.35	2470.05	629.641	4619.23	1333.26	75.744	121.081	1966.33
624.167	624.169	-3.91164	10.0788	Tectorigenin 7-O-gentiobioside	http://www.lipidmaps.org/data/LMSDRecord.php?LMID=LMPK12050374	LMPK12050374	C28H32O16	LIPIDMAPS search	1225.76	140.096	4814.5	9682.33	3322.48	11353.8	6202.72	101.307	224.099	5776.61
432.142	432.142	-0.431	9.78032	Dihydroformononetin 7-O-glucoside	http://www.lipidmaps.org/data/LMSDRecord.php?LMID=LMPK12050446	LMPK12050446	C22H24O9	LIPIDMAPS search	11735.1	14026.6	11824.7	44277.6	7304.1	8178.92	9492.5	26160	17760.5	550757
438.239	438.241	-2.57145	9.52203	7-O-Methyllicoricidin	http://www.lipidmaps.org/data/LMSDRecord.php?LMID=LMPK12080046	LMPK12080046	C27H34O5	LIPIDMAPS search	1050.31	173.224	1116.3	2974.53	2147.38	4514.07	2392.78	224.787	255.216	756.87
312.103	312.1	10.4153	9.7936	5,7,4'-Trimethoxy-4-phenylcoumarin	http://www.lipidmaps.org/data/LMSDRecord.php?LMID=LMPK12100048	LMPK12100048	C18H16O5	LIPIDMAPS search	5968.93	5537.56	1942.32	5268.72	10865	5598.31	6558.12	5880.41	17217.4	12968.1
730.173	730.175	-1.46128	9.72952	Isorientin 4'-O-glucoside 2''-O-p-hydroxybenzoate	http://www.lipidmaps.org/data/LMSDRecord.php?LMID=LMPK12110549	LMPK12110549	C34H34O18	LIPIDMAPS search	2328.67	167.101	4264.94	8640.71	2273.34	50653.1	4429.28	132.533	312.308	5491.96
382.106	382.105	2.17505	1.13134	Velloquercetin 4'-methyl ether	http://www.lipidmaps.org/data/LMSDRecord.php?LMID=LMPK12110605	LMPK12110605	C21H18O7	LIPIDMAPS search	5367.73	8147.36	6237.87	14689.2	4225.4	5352.32	4651.78	9742.9	10490.1	15154.9
432.143	432.142	2.92877	10.4614	3,5,6,7,3',4',5'-Heptamethoxyflavone	http://www.lipidmaps.org/data/LMSDRecord.php?LMID=LMPK12110625	LMPK12110625	C22H24O9	LIPIDMAPS search	3232.18	9648.86	6291.09	11620.7	2859.01	1186.31	3739.28	551.333	930.333	5997.49
454.161	454.163	-2.96528	1.08249	5,2',4',5'-Tetrahydroxy-3-(3-hydroxy-3-methylbutyl)-6'',6''-dimethylpyrano[2'',3'':7,8]flavone	http://www.lipidmaps.org/data/LMSDRecord.php?LMID=LMPK12110924	LMPK12110924	C25H26O8	LIPIDMAPS search	5995.18	6434.58	10608.1	12228.2	6516.9	22769.6	6779.53	8888.82	12457.2	5971.68
678.211	678.216	-7.73015	6.08243	Linoside A	http://www.lipidmaps.org/data/LMSDRecord.php?LMID=LMPK12111060	LMPK12111060	C32H38O16	LIPIDMAPS search	1224.39	94.2994	4104.29	1784.12	2367.54	3473.42	3985.91	56.3212	101.633	5362.11
448.147	448.152	-12.2711	9.49001	Cycloartomunoxanthone	http://www.lipidmaps.org/data/LMSDRecord.php?LMID=LMPK12111517	LMPK12111517	C26H24O7	LIPIDMAPS search	1456.23	4255.46	1162.09	3251.25	1912.94	2973.74	1815.5	10438.9	11425	3458.02
558.293	558.298	-8.51684	9.00143	Denticulaflavonol	http://www.lipidmaps.org/data/LMSDRecord.php?LMID=LMPK12111996	LMPK12111996	C35H42O6	LIPIDMAPS search	111.597	149.18	82.6563	159.128	329.758	199.478	202.757	144.69	3550.61	173.465
678.251	678.252	-1.51581	6.07358	Wanepimedoside A	http://www.lipidmaps.org/data/LMSDRecord.php?LMID=LMPK12112030	LMPK12112030	C33H42O15	LIPIDMAPS search	1687.25	1098.12	1488.4	3464.18	1903.45	1707.75	2013.42	1508.28	5087.86	6815.59
1062.32	1062.32	-0.634048	17.271	Isorhamnetin 3-rhamnosyl-(1->6)-[rhamnosyl-(1->2)-(3'''-(E)-p-coumaroylgalactoside]-7-rhamnoside	http://www.lipidmaps.org/data/LMSDRecord.php?LMID=LMPK12112390	LMPK12112390	C49H58O26	LIPIDMAPS search	191.469	217.604	143.64	223.652	988.369	909.209	643.241	303.088	1803.09	10642.1
432.146	432.142	8.34498	10.7081	3,5,6,7,8,3',4'-Heptamethoxyflavone	http://www.lipidmaps.org/data/LMSDRecord.php?LMID=LMPK12113345	LMPK12113345	C22H24O9	LIPIDMAPS search	4050.99	14223	3820.02	2185.67	1776.67	547.1	3396.53	532.667	1009.67	9867.1
336.132	336.136	-12.1207	13.8723	4-Methoxylonchocarpin	http://www.lipidmaps.org/data/LMSDRecord.php?LMID=LMPK12120079	LMPK12120079	C21H20O4	LIPIDMAPS search	3023.37	15668.2	1448.09	13430.3	17506.4	7616.59	12372.1	19892.2	40127.6	42605.5
596.17	596.174	-7.44489	9.72515	Okanin 4-methyl ether 4'-primveroside	http://www.lipidmaps.org/data/LMSDRecord.php?LMID=LMPK12120171	LMPK12120171	C27H32O15	LIPIDMAPS search	2721.82	298.614	8351.26	4971.93	3294.7	12996.9	5827.57	107.166	132.84	5931.25
432.143	432.142	2.93709	10.4423	2,3,4,5,2',6'-Hexamethoxy-3',4'-methylenedioxychalcone	http://www.lipidmaps.org/data/LMSDRecord.php?LMID=LMPK12120355	LMPK12120355	C22H24O9	LIPIDMAPS search	3232.18	9648.86	6291.09	11620.7	2859.01	1186.31	3739.28	551.333	930.333	14048.5
300.14	300.136	13.6565	15.3043	2'-Hydroxy-4',6'-dimethoxy-3'-methyldihydrochalcone	http://www.lipidmaps.org/data/LMSDRecord.php?LMID=LMPK12120488	LMPK12120488	C18H20O4	LIPIDMAPS search	1996.45	8626.41	5495.11	8759.3	5463.5	8761.42	15164.2	202.893	241.687	11266.4
596.175	596.174	1.03918	9.71583	Hovetrichoside D	http://www.lipidmaps.org/data/LMSDRecord.php?LMID=LMPK12130071	LMPK12130071	C27H32O15	LIPIDMAPS search	2705.24	2742.06	5329.04	4905.47	3308.1	12573.7	5617.96	106.333	127.38	7024.46
360.101	360.1	2.79725	9.3788	Pinocembrin 7-O-benzoate	http://www.lipidmaps.org/data/LMSDRecord.php?LMID=LMPK12140221	LMPK12140221	C22H16O5	LIPIDMAPS search	142.958	131.384	692.677	315.18	540.209	7134.16	515.945	67.5862	121.451	205.691
436.229	436.225	8.53321	13.9448	Lespedezaflavanone F	http://www.lipidmaps.org/data/LMSDRecord.php?LMID=LMPK12140344	LMPK12140344	C27H32O5	LIPIDMAPS search	4401.45	1992.74	2613.96	2448.18	3633.62	1622.72	1430.44	2433.76	6591.63	18152.1
544.387	544.392	-7.75345	17.3302	Norgarmultinone A	http://www.lipidmaps.org/data/LMSDRecord.php?LMID=LMPK13070003	LMPK13070003	C37H52O3	LIPIDMAPS search	7976.31	15645.4	8547.33	8069.48	8588.45	10446.1	9137.75	17751.4	17440.6	21119.9
412.258	412.261	-7.24121	19.7234	Jambone G	http://www.lipidmaps.org/data/LMSDRecord.php?LMID=LMPK13070039	LMPK13070039	C26H36O4	LIPIDMAPS search	3688.43	3011	11379	5730.29	4247.07	5725.85	10163.8	163.929	199.925	4050.75
542.27	542.267	6.38961	1.12229	Stemobenoid B	http://www.lipidmaps.org/data/LMSDRecord.php?LMID=LMPK13090045	LMPK13090045	C34H38O6	LIPIDMAPS search	4583.56	5045.09	10753.9	7901.61	4596.96	5456.9	6585.06	6079.28	7440.05	2369.41
392.328	392.329	-2.48807	15.9271	Phaffiaol	http://www.lipidmaps.org/data/LMSDRecord.php?LMID=LMPK15010012	LMPK15010012	C25H44O3	LIPIDMAPS search	4408.45	1640.88	1985.23	2998.93	4844.33	2134.28	3679.67	2774.3	9313.41	2743.1
488.389	488.387	4.48804	16.2171	Janohigenin 23-1	http://www.lipidmaps.org/data/LMSDRecord.php?LMID=LMPK15040010	LMPK15040010	C31H52O4	LIPIDMAPS search	4260.01	1248.49	7418.71	7817.62	14512.2	1483.73	11931.5	563.463	2988.45	15893.8
300.105	300.109	-13.9137	12.2128	5-bromo-1-isopropyl-2,5a-dimethyl-decahydro-cyclopropa[a]inden-2-ol	http://www.lipidmaps.org/data/LMSDRecord.php?LMID=LMPR0103230002	LMPR0103230002	C15H25OBr	LIPIDMAPS search	15360.1	17069.6	5181.88	8103.3	42829.4	2711.61	22219.8	11183.6	22653	40593.1
276.248	276.245	10.7173	14.5697	5-(1-hydroxybutan-2-yl)isolongifol-4-ene	http://www.lipidmaps.org/data/LMSDRecord.php?LMID=LMPR0103500006	LMPR0103500006	C19H32O	LIPIDMAPS search	99692.6	68689.8	6239.19	53387.5	54160.6	16332.2	24580.9	115083	129679	33018.2
380.148	380.147	2.16644	1.22261	16-epi-pretoxin	http://www.lipidmaps.org/data/LMSDRecord.php?LMID=LMPR0103540005	LMPR0103540005	C19H24O8	LIPIDMAPS search	7457.44	5877.23	8333	11428.1	9214.58	9168.19	9667.75	6045.56	6816.58	13110.5
618.38	618.377	4.96512	19.5894	Austrobuxusin J	http://www.lipidmaps.org/data/LMSDRecord.php?LMID=LMPR0103540012	LMPR0103540012	C35H54O9	LIPIDMAPS search	4960.15	2350.72	879.318	2858.89	1378.39	1089.57	598.144	4655.14	1203.85	182.187
330.185	330.183	6.96807	7.1068	Lophachinin D	http://www.lipidmaps.org/data/LMSDRecord.php?LMID=LMPR0104050015	LMPR0104050015	C20H26O4	LIPIDMAPS search	5497.41	50974.1	1951.91	2861.97	9676.95	8282.13	3337.35	121521	4950.23	682.061
610.309	610.314	-7.93986	9.4533	Wikstrocin A	http://www.lipidmaps.org/data/LMSDRecord.php?LMID=LMPR0104330005	LMPR0104330005	C35H46O9	LIPIDMAPS search	4494.77	5005.31	191.122	3752.14	7173.14	5151.94	3880.85	7689.62	19494.8	3752.76
610.309	610.314	-7.93986	9.46169	Wikstrocin B	http://www.lipidmaps.org/data/LMSDRecord.php?LMID=LMPR0104330006	LMPR0104330006	C35H46O9	LIPIDMAPS search	4494.77	5005.31	191.122	3406.08	7173.14	5151.94	3880.85	7689.62	19494.8	3752.76
594.322	594.319	4.89146	9.7258	12-O-benzoylphorbol 13-octanoate	http://www.lipidmaps.org/data/LMSDRecord.php?LMID=LMPR0104330010	LMPR0104330010	C35H46O8	LIPIDMAPS search	8837.92	5180.19	144.708	5226.36	11062.1	6759.81	5461.37	11981	18901.3	2331.91
618.317	618.319	-3.68811	19.5603	Stelleracin B	http://www.lipidmaps.org/data/LMSDRecord.php?LMID=LMPR0104330012	LMPR0104330012	C37H46O8	LIPIDMAPS search	2712.59	2154.68	4205.34	5972.35	888.57	1296.17	1376.98	1033.23	332.404	209.788
412.409	412.407	5.37241	17.9643	C30:5 Monocyclic highly branched isoprenoid B	http://www.lipidmaps.org/data/LMSDRecord.php?LMID=LMPR0106010007	LMPR0106010007	C30H52	LIPIDMAPS search	2109.12	495.118	424.931	1227.16	1409.64	1476.29	1382.73	944.653	6510.53	7638.36
596.369	596.371	-3.75034	19.4685	1-Hexosyl-1,2-dihydro-3,4-didehydroapo-8'-lycopenol	http://www.lipidmaps.org/data/LMSDRecord.php?LMID=LMPR0106010049	LMPR0106010049	C36H52O7	LIPIDMAPS search	4445.65	1879.76	1298.26	3171.05	6062.89	1722.92	2589.31	3301.68	10591	4145.16
624.37	624.366	5.37431	15.9942	Methyl glucosyl-3,4-dehydro-apo-8'-lycopenoate	http://www.lipidmaps.org/data/LMSDRecord.php?LMID=LMPR0106010067	LMPR0106010067	C37H52O8	LIPIDMAPS search	4032.92	5202.62	3951.42	9226.28	9724.52	6352.15	10820.8	2809.79	2459.28	3961.93
780.704	780.7	5.10683	24.4554	Lup-20(29)-en-3beta-(3,6R-dihydroxybehenate)	http://www.lipidmaps.org/data/LMSDRecord.php?LMID=LMPR0106140006	LMPR0106140006	C52H92O4	LIPIDMAPS search	12261.6	404.163	3002.38	1617.29	15414.1	9538.68	6400.61	4119.78	15980	13235.6
454.34	454.345	-9.55603	16.8674	9(11)-Dehydroglycyrrhetic acid	http://www.lipidmaps.org/data/LMSDRecord.php?LMID=LMPR0106150021	LMPR0106150021	C30H46O3	LIPIDMAPS search	10635.1	8407.54	6158.83	7830.1	11356	7563.12	8681.35	9577.91	19632.4	14703.9
470.337	470.34	-4.6453	8.71698	18alpha-Glycyrrhetinic acid	http://www.lipidmaps.org/data/LMSDRecord.php?LMID=LMPR0106150026	LMPR0106150026	C30H46O4	LIPIDMAPS search	12062.8	13195.3	493.177	13091.4	13897.7	7931.96	8868.14	19146.1	22362.5	12646.1
518.357	518.361	-7.27854	16.123	Chletric acid	http://www.lipidmaps.org/data/LMSDRecord.php?LMID=LMPR0106180017	LMPR0106180017	C31H50O6	LIPIDMAPS search	43304.9	40275.6	153696	62783.2	26321.5	49387.8	47488.1	6115.69	4002.19	44675.3
578.376	578.376	0.285308	18.7126	4-Ketoalloxanthin	http://www.lipidmaps.org/data/LMSDRecord.php?LMID=LMPR01070073	LMPR01070073	C40H50O3	LIPIDMAPS search	3282.48	1309.87	570.572	324.608	8367.62	293.132	5814.51	334.555	13880.4	4431.26
596.384	596.387	-4.20917	19.2877	4,4'-Dihydroxyalloxanthin	http://www.lipidmaps.org/data/LMSDRecord.php?LMID=LMPR01070075	LMPR01070075	C40H52O4	LIPIDMAPS search	5302.74	1616.01	754.717	2762.08	9346.6	1520.29	7719.52	3336.16	17560.5	4136.56
572.462	572.459	4.30301	23.2154	Dihydroparasiloxanthin/ 7,8,7',8'-Tetrahydrozeaxanthin	http://www.lipidmaps.org/data/LMSDRecord.php?LMID=LMPR01070093	LMPR01070093	C40H60O2	LIPIDMAPS search	709.036	57.9409	2490.35	431.032	1891.41	2777.5	2593.62	60.678	149.776	3141.19
190.132	190.136	-19.2757	5.12558	trans-beta-damascenone	http://www.lipidmaps.org/data/LMSDRecord.php?LMID=LMPR01070304	LMPR01070304	C13H18O	LIPIDMAPS search	8808.19	11335.5	11964.9	15848.4	30332	34353.1	47723.1	21545.9	48972.3	13801.7
852.626	852.627	-1.2174	10.7717	Fucoxanthinol 3-(9E-hexadecenoate)	http://www.lipidmaps.org/data/LMSDRecord.php?LMID=LMPR01070323	LMPR01070323	C56H84O6	LIPIDMAPS search	3919.89	912.171	2456.73	4516.64	11242.1	6757.53	10959.4	3295.75	10890.5	6893.97
1138.85	1138.86	-3.99856	12.7777	Fucoxanthinol 3-arachidonate 3'-(9E-hexadecenoate)	http://www.lipidmaps.org/data/LMSDRecord.php?LMID=LMPR01070327	LMPR01070327	C76H114O7	LIPIDMAPS search	1795.1	86.4566	5350.38	994.369	1713.5	2917.71	1908.08	187.822	2225.55	2019.2
546.517	546.516	1.47786	18.9541	1,2-Dihydrophytoene	http://www.lipidmaps.org/data/LMSDRecord.php?LMID=LMPR01070405	LMPR01070405	C40H66	LIPIDMAPS search	4653.27	832.406	15633.6	1851.52	12362.4	12570.3	26856.3	131.708	275.522	16535.7
572.491	572.496	-8.21949	23.1883	3,4,11',12'-Tetrahydrospheroidene	http://www.lipidmaps.org/data/LMSDRecord.php?LMID=LMPR01070434	LMPR01070434	C41H64O	LIPIDMAPS search	1430.56	81.252	2694.68	496.353	2330.25	3666.26	3186.27	335.795	205.452	8032.98
602.506	602.506	-1.02102	18.9522	3,4,3',4',7',8'-Hexahydrospirilloxanthin	http://www.lipidmaps.org/data/LMSDRecord.php?LMID=LMPR01070446	LMPR01070446	C42H66O2	LIPIDMAPS search	269.963	199.834	390.603	364.358	620.967	1431.57	778.024	241.866	979.787	18868.5
556.465	556.464	0.566441	15.7528	zeta-Carotene epoxide	http://www.lipidmaps.org/data/LMSDRecord.php?LMID=LMPR01070462	LMPR01070462	C40H60O	LIPIDMAPS search	28037.9	14797.8	127397	32244.8	18153.7	15753.5	50070.9	216.928	278.914	19739.1
558.483	558.48	5.20039	22.3806	Phytofluene epoxide	http://www.lipidmaps.org/data/LMSDRecord.php?LMID=LMPR01070463	LMPR01070463	C40H62O	LIPIDMAPS search	18109.2	118.035	9530.31	5038.04	6058.32	8849.76	16718.6	111.982	192.72	19171.1
598.434	598.439	-7.99541	22.2753	Rhodobacterioxanthin	http://www.lipidmaps.org/data/LMSDRecord.php?LMID=LMPR01070480	LMPR01070480	C41H58O3	LIPIDMAPS search	6382.82	581.682	3549.06	4942.41	2478.9	3341.09	4425.4	686.4	345.102	2789.31
598.433	598.439	-8.93311	18.2726	2-Ketorhodovibrin	http://www.lipidmaps.org/data/LMSDRecord.php?LMID=LMPR01070488	LMPR01070488	C41H58O3	LIPIDMAPS search	210.521	206.078	382.769	328.433	873.915	2103.1	1088.56	76.6737	523.687	60961.5
598.474	598.475	-2.453	22.4123	Cucumariaxanthin C	http://www.lipidmaps.org/data/LMSDRecord.php?LMID=LMPR01070662	LMPR01070662	C42H62O2	LIPIDMAPS search	10929.7	407.749	6324.31	6012.49	3630.66	5552.16	7178.16	317.41	741.801	9350.52
668.447	668.444	3.98116	14.4182	Dinochrome B	http://www.lipidmaps.org/data/LMSDRecord.php?LMID=LMPR01070749	LMPR01070749	C44H60O5	LIPIDMAPS search	1366.59	1169.02	14067.7	1242.03	349.771	631.071	478.826	88.9005	92.341	133.748
562.382	562.381	1.63567	17.6982	Didehydro-2,2'-diketo-beta-carotene	http://www.lipidmaps.org/data/LMSDRecord.php?LMID=LMPR01070769	LMPR01070769	C40H50O2	LIPIDMAPS search	1654.57	706.888	2853.07	4084.71	526.526	753.771	628.007	815.663	804.246	2263.78
996.743	996.742	1.62704	12.7901	Tobiraxanthin A3	http://www.lipidmaps.org/data/LMSDRecord.php?LMID=LMPR01070889	LMPR01070889	C64H100O8	LIPIDMAPS search	3121.06	179.492	6261.07	1438.74	2270.04	3090.5	2178.99	270.992	3486.42	2144.51
610.439	610.439	0.980671	15.7686	Lutein 3-acetate	http://www.lipidmaps.org/data/LMSDRecord.php?LMID=LMPR01070946	LMPR01070946	C42H58O3	LIPIDMAPS search	4842.35	4539.56	20326.4	11164.4	3324.38	2460.78	4937.79	248.972	389.833	5876.92
610.365	610.366	-1.31848	23.4443	Bastaxanthol B	http://www.lipidmaps.org/data/LMSDRecord.php?LMID=LMPR01071014	LMPR01071014	C40H50O5	LIPIDMAPS search	3309.66	215.565	12052.8	6597.58	1197.34	2901.63	2980.39	85.4358	85.6979	3109.7
558.39	558.386	7.69731	16.199	3-Methoxyleprotene	http://www.lipidmaps.org/data/LMSDRecord.php?LMID=LMPR01071042	LMPR01071042	C41H50O	LIPIDMAPS search	130.577	347.31	253.164	166.479	29057.6	852.803	13421.4	148.833	176.077	3047.25
708.579	708.585	-7.18295	16.1046	3,4,3',4'-Tetrahydrobisanhydrobacterioruberin	http://www.lipidmaps.org/data/LMSDRecord.php?LMID=LMPR01080028	LMPR01080028	C50H76O2	LIPIDMAPS search	886.287	2757.7	463.352	281.83	42402.1	3865.63	19218.1	228.55	12160.6	15029.7
779.619	779.622	-3.45204	24.4502	Rhodoquinone-9	http://www.lipidmaps.org/data/LMSDRecord.php?LMID=LMPR02010048	LMPR02010048	C53H81NO3	LIPIDMAPS search	29794	1095.59	43505.9	10230.6	20668.8	29706.3	21512.9	13590.4	39555.6	248446
335.173	335.173	0.616114	16.0226	alpha-carboxyethylhydroxychroman glycine	http://www.lipidmaps.org/data/LMSDRecord.php?LMID=LMPR02020082	LMPR02020082	C18H25NO5	LIPIDMAPS search	6219.66	7546.24	665.337	5388.15	10239.2	4802.68	7274.32	4161.75	20282.5	2242.76
468.358	468.36	-5.68338	16.0312	3-hydroxy-2-methyl-3-phytyl-2,3-dihydro-1,4-naphthoquinone	http://www.lipidmaps.org/data/LMSDRecord.php?LMID=LMPR02030029	LMPR02030029	C31H48O3	LIPIDMAPS search	4923.03	4841.52	2897.7	3629.69	2755.84	1620.42	2881.3	4506.53	8989.31	3738.78
602.538	602.543	-7.33892	18.9257	Bombiprenone	http://www.lipidmaps.org/data/LMSDRecord.php?LMID=LMPR03040011	LMPR03040011	C43H70O	LIPIDMAPS search	282.347	170.126	221.616	256.021	1029.83	1077.12	614.417	280.097	2022.59	13899.1
560.478	560.48	-4.95914	23.5543	2-methylbacteriohopane-32,33,34,35-tetrol	http://www.lipidmaps.org/data/LMSDRecord.php?LMID=LMPR04000010	LMPR04000010	C36H64O4	LIPIDMAPS search	5054.37	46.2238	3712.73	1517.65	1966.54	3116.09	4844.87	65.7612	120.326	3711.21
749.55	749.555	-7.2141	22.1502	bacteriohopane-,32,33,34-triol-35-cyclitolguanine	http://www.lipidmaps.org/data/LMSDRecord.php?LMID=LMPR04000019	LMPR04000019	C42H75N3O8	LIPIDMAPS search	510.985	60.9882	1519.77	542.936	2940.87	3026.51	5898.65	69.2422	136.192	2241.13
526.436	526.439	-5.08046	18.2325	32,35-anhydrobacteriohopan-11-ene-tetrol	http://www.lipidmaps.org/data/LMSDRecord.php?LMID=LMPR04000023	LMPR04000023	C35H58O3	LIPIDMAPS search	7499.25	1140.06	2791.33	1861.73	3895.97	1754.05	3048.16	2410.02	4806.17	1096.52
542.466	542.47	-6.91182	18.083	2-methyl-32,35-anhydrobacteriohopanetetrol	http://www.lipidmaps.org/data/LMSDRecord.php?LMID=LMPR04000025	LMPR04000025	C36H62O3	LIPIDMAPS search	3849.62	1724	3466.05	2068.25	2828.62	4968.36	4851.82	1970.33	1675.02	4335.28
974.722	974.727	-5.00711	17.109	DAT(16:0/23:0(2Me[S],3OH[S],4Me[S],6Me[S]))	http://www.lipidmaps.org/data/LMSDRecord.php?LMID=LMSL03000002	LMSL03000002	C54H102O14	LIPIDMAPS search	5964.91	3536.33	7823.88	7215.21	3177.06	2853.96	4191.1	5425.63	6608.53	3409.43
1000.78	1000.78	1.07995	20.6793	DAT(19:0/24:0(2Me[S],4Me[S]))	http://www.lipidmaps.org/data/LMSDRecord.php?LMID=LMSL03000021	LMSL03000021	C57H108O13	LIPIDMAPS search	2857.72	546.182	14522	4766.78	170.792	247.429	261.715	74.0408	74.9574	189.997
549.549	549.548	1.54614	18.5946	Cer(m18:1(4E)/18:0)	http://www.lipidmaps.org/data/LMSDRecord.php?LMID=LMSP00000005	LMSP00000005	C36H71NO2	LIPIDMAPS search	8606.36	1126.56	252.195	1626.7	6613.93	3773.22	2888.64	3999.32	11828	654.597
577.575	577.58	-8.60618	23.0006	Cer(m18:1(4E)/20:0)	http://www.lipidmaps.org/data/LMSDRecord.php?LMID=LMSP00000006	LMSP00000006	C38H75NO2	LIPIDMAPS search	1386.87	113.005	1383.45	307.881	1382.4	1580.23	995.09	742.224	3313.54	3292.49
579.591	579.595	-7.33542	23.9036	Cer(m18:0/20:0)	http://www.lipidmaps.org/data/LMSDRecord.php?LMID=LMSP00000017	LMSP00000017	C38H77NO2	LIPIDMAPS search	1221.33	91.4473	1458.67	410.385	1375.13	1847.37	1045.89	494.855	2904.97	4227.52
619.486	619.485	2.41408	16.0552	Flavocristamide B	http://www.lipidmaps.org/data/LMSDRecord.php?LMID=LMSP00000026	LMSP00000026	C34H69NO6S	LIPIDMAPS search	5878.24	11526.6	3903.4	2494.89	20732.3	9720.1	23444.6	5263.57	19101.7	125605
229.245	229.241	17.4496	13.0897	Xestoaminol C	http://www.lipidmaps.org/data/LMSDRecord.php?LMID=LMSP01080033	LMSP01080033	C14H31NO	LIPIDMAPS search	1694.98	1747.37	5421.43	4771.35	3256.84	8394.8	6046.25	224.65	305.097	12107.4
301.301	307.251	-19364.1	13.887	Safingol ( L-threo-sphinganine)	http://www.lipidmaps.org/data/LMSDRecord.php?LMID=LMSP01080055	LMSP01080055	C18H39NO2	LIPIDMAPS search	3484.62	2636.01	10261.8	6052.56	6932.1	9352.52	14332.3	249.728	491.13	14613.1
431.292	431.288	7.84196	13.9464	Sphingofungin C	http://www.lipidmaps.org/data/LMSDRecord.php?LMID=LMSP01080063	LMSP01080063	C22H41NO7	LIPIDMAPS search	24188.6	9215.83	4238.32	11562.8	13590.4	4004.67	3975	14832.7	22140.1	22980.1
633.603	633.606	-4.41389	21.4343	Cer(d18:2/23:0)	http://www.lipidmaps.org/data/LMSDRecord.php?LMID=LMSP02010030	LMSP02010030	C41H79NO3	LIPIDMAPS search	360.95	85.5579	374.173	236.601	835.211	1800.04	770.148	150.853	2475.78	198.237
551.491	551.491	-0.303618	18.6605	Cer(d14:1(4E)/20:1(11Z)(2OH))	http://www.lipidmaps.org/data/LMSDRecord.php?LMID=LMSP02010069	LMSP02010069	C34H65NO4	LIPIDMAPS search	5310.34	857.385	700.285	819.889	3602.15	2678.45	1257.72	1236.51	4014.95	2758.51
581.538	581.538	-1.22633	17.77	Cer(d14:1(4E)/22:0(2OH))	http://www.lipidmaps.org/data/LMSDRecord.php?LMID=LMSP02010070	LMSP02010070	C36H71NO4	LIPIDMAPS search	262.967	195.823	322.596	416.599	156.022	159.996	120.189	220.103	179.337	7606.4
577.504	577.507	-4.77175	15.8963	Cer(d14:2(4E,6E)/22:1(13Z)(2OH))	http://www.lipidmaps.org/data/LMSDRecord.php?LMID=LMSP02010079	LMSP02010079	C36H67NO4	LIPIDMAPS search	539.542	607.193	553.514	795.47	10025.2	170.365	3115.01	135.583	2496.04	3082.66
523.461	523.46	1.89995	18.2244	Cer(d14:1(4E)/18:1(9Z)(2OH))	http://www.lipidmaps.org/data/LMSDRecord.php?LMID=LMSP02010094	LMSP02010094	C32H61NO4	LIPIDMAPS search	1.91792e+06	122943	68629.6	45529.7	1.02106e+06	446072	544234	300008	513486	23703.3
735.711	735.71	1.35966	22.6343	Cer(d18:1/29:0(29OH))	http://www.lipidmaps.org/data/LMSDRecord.php?LMID=LMSP02010106	LMSP02010106	C47H93NO4	LIPIDMAPS search	2098.07	742.934	3909.9	5229.52	353.438	240.533	183.328	2006.99	413.46	239.94
567.525	567.523	3.74982	18.8828	Cer(t18:1(6OH)/17:0)	http://www.lipidmaps.org/data/LMSDRecord.php?LMID=LMSP02010147	LMSP02010147	C35H69NO4	LIPIDMAPS search	295.412	140.632	270.641	1013.93	284.85	265.901	503.437	183.128	209.778	1666.98
623.581	523.46	191267	22.2149	Cer(d18:1(4E)/21:0(2OH))	http://www.lipidmaps.org/data/LMSDRecord.php?LMID=LMSP02010158	LMSP02010158	C39H77NO4	LIPIDMAPS search	514.819	153.212	638.877	261.984	1933.85	2397.17	1179.85	566.857	3914.34	4250.98
759.742	759.747	-6.86339	18.0911	Cer(d18:2/32:0)	http://www.lipidmaps.org/data/LMSDRecord.php?LMID=LMSP02010178	LMSP02010178	C50H97NO3	LIPIDMAPS search	7750.74	5978.38	1384.41	2211.01	191.847	212.667	161.333	1884.92	222.667	1210.46
667.61	667.611	-2.5641	19.1575	Cer(t18:1(6OH)/23:0(2OH))	http://www.lipidmaps.org/data/LMSDRecord.php?LMID=LMSP02010186	LMSP02010186	C41H81NO5	LIPIDMAPS search	2132.29	1037.01	6568.29	6995.53	2156.27	2981.43	4419.97	94.0492	153.112	2097.42
611.548	611.549	-1.43925	17.6859	Cer(t18:1(6OH)/19:0(2OH))	http://www.lipidmaps.org/data/LMSDRecord.php?LMID=LMSP02010190	LMSP02010190	C37H73NO5	LIPIDMAPS search	501.868	733.295	820.927	1111.59	4535.38	4512.74	9298.76	187.024	228.898	840.276
623.58	623.585	-7.86687	23.6505	Cer(d18:1(4E)/21:0(3OH))	http://www.lipidmaps.org/data/LMSDRecord.php?LMID=LMSP02010213	LMSP02010213	C39H77NO4	LIPIDMAPS search	4109.33	119.987	4120.9	603.93	3311.09	2869.68	1998.35	446.042	3694.12	10536.1
737.726	737.726	0.116461	18.0704	Cer(d18:0/29:0(29OH))	http://www.lipidmaps.org/data/LMSDRecord.php?LMID=LMSP02020042	LMSP02020042	C47H95NO4	LIPIDMAPS search	5547.97	6610.65	2434.87	9506.42	17375.4	10436.1	10366	10795	19461.6	6159.76
735.75	735.747	4.74988	22.5849	Cer(d18:0/30:0)	http://www.lipidmaps.org/data/LMSDRecord.php?LMID=LMSP02020056	LMSP02020056	C48H97NO3	LIPIDMAPS search	3897.23	1636.93	1857.61	2836.75	214.556	102.636	100.957	4977.87	179.81	118.443
599.544	599.549	-7.96112	22.383	Cer(t18:0/18:0(2OH))	http://www.lipidmaps.org/data/LMSDRecord.php?LMID=LMSP02030016	LMSP02030016	C36H73NO5	LIPIDMAPS search	7884.25	276.708	833.448	1045.23	2251.62	1785.96	1700.8	3615.08	2515.6	4099.37
627.576	627.58	-7.19893	24.1077	Cer(t18:0/20:0(2OH))	http://www.lipidmaps.org/data/LMSDRecord.php?LMID=LMSP02030017	LMSP02030017	C38H77NO5	LIPIDMAPS search	224.754	60.2972	594.556	2635.21	695.508	1074.01	709.192	104.515	167.743	7282.04
625.602	625.601	2.30994	23.1562	Cer(t18:0/21:0)	http://www.lipidmaps.org/data/LMSDRecord.php?LMID=LMSP02030055	LMSP02030055	C39H79NO4	LIPIDMAPS search	2999.36	343.838	2463.64	973.7	16039.4	14513.3	7972.92	3014.14	24188.3	36671.7
611.55	611.549	2.27532	17.6966	Cer(t20:1(9Z)(19Me)/16:0(2OH[R]))	http://www.lipidmaps.org/data/LMSDRecord.php?LMID=LMSP02030089	LMSP02030089	C37H73NO5	LIPIDMAPS search	446.741	733.295	794.762	1107.41	4535.38	4289.94	9653.25	187.024	213.123	815.846
1039.99	1039.99	-1.31911	16.6267	omega-linoleoyloxy-Cer(d18:1/32:0)	http://www.lipidmaps.org/data/LMSDRecord.php?LMID=LMSP02040020	LMSP02040020	C68H129NO5	LIPIDMAPS search	9646.04	7215.52	238.063	5746.36	9921.69	4953.23	5071.12	11758.2	14735.2	790.126
999.954	999.956	-1.94416	20.7564	omega-linoleoyloxy-Cer(d19:0/28:0)	http://www.lipidmaps.org/data/LMSDRecord.php?LMID=LMSP02040118	LMSP02040118	C65H125NO5	LIPIDMAPS search	4873.51	1998.7	2988.7	4579.18	282.051	233.175	208.842	5359.23	377.667	221.257
1043.98	1043.98	2.02528	17.2419	omega-linoleoyloxy-Cer(t18:0/31:0)	http://www.lipidmaps.org/data/LMSDRecord.php?LMID=LMSP02040141	LMSP02040141	C67H129NO6	LIPIDMAPS search	19936.3	6976.92	360.836	5607.76	26406.4	10945.5	13528.7	14137.8	26901.8	7101.4
619.493	619.494	-1.42088	16.0785	CerP(d18:0/16:0)	http://www.lipidmaps.org/data/LMSDRecord.php?LMID=LMSP02050003	LMSP02050003	C34H70NO6P	LIPIDMAPS search	6469.37	9804.09	3488.25	2061.5	33096.3	13601.2	33443.8	4945.31	43884.4	130729
729.606	729.604	2.65393	24.512	CerP(d18:1/24:0)	http://www.lipidmaps.org/data/LMSDRecord.php?LMID=LMSP02050008	LMSP02050008	C42H84NO6P	LIPIDMAPS search	973.164	61.4353	1422.99	466.412	2010.2	1377.44	1962.78	287.474	3973.42	7085.32
755.62	755.619	0.755299	25.2412	CerP(d18:1/26:1(17Z))	http://www.lipidmaps.org/data/LMSDRecord.php?LMID=LMSP02050011	LMSP02050011	C44H86NO6P	LIPIDMAPS search	18325	301.485	19462.9	4768.06	15060.6	13280.3	13002.4	4060.89	28034.4	123682
784.65	784.646	5.29232	26.496	SM(d18:1/22:1)	http://www.lipidmaps.org/data/LMSDRecord.php?LMID=LMSP03010072	LMSP03010072	C45H89N2O6P	LIPIDMAPS search	14618.4	1172.08	26763.2	15631	10139.9	16013.9	13433.6	8170.79	16388.7	70015.8
798.662	798.661	0.864478	22.3755	SM(d17:1/24:1)	http://www.lipidmaps.org/data/LMSDRecord.php?LMID=LMSP03010074	LMSP03010074	C46H91N2O6P	LIPIDMAPS search	1823.99	210.355	1313.02	679.202	20490.7	16516	14381.8	1417.02	15602.4	22023.1
800.673	800.677	-5.45981	23.4905	SM(d16:1/25:0)	http://www.lipidmaps.org/data/LMSDRecord.php?LMID=LMSP03010076	LMSP03010076	C46H93N2O6P	LIPIDMAPS search	820.76	121.595	606.593	333.528	10851.5	6952.1	6439.42	533.494	6866.12	13011.7
690.563	690.568	-7.02653	15.9988	SM(d18:0/15:0)	http://www.lipidmaps.org/data/LMSDRecord.php?LMID=LMSP03010091	LMSP03010091	C38H79N2O6P	LIPIDMAPS search	223.093	265.857	125.854	162.862	32791.4	495.41	4988.75	103.585	1632.25	2451.88
774.661	774.661	-0.819206	23.1474	SM(d16:0/23:0)	http://www.lipidmaps.org/data/LMSDRecord.php?LMID=LMSP03010099	LMSP03010099	C44H91N2O6P	LIPIDMAPS search	478.957	82.9913	354.235	253.273	5650.22	4672.51	3374.72	374.204	3885.53	11895.9
632.488	632.489	-2.85328	17.5736	CerPE(d14:1(4E)/18:0)	http://www.lipidmaps.org/data/LMSDRecord.php?LMID=LMSP03020001	LMSP03020001	C34H69N2O6P	LIPIDMAPS search	2423.12	561.342	1333.23	2834.25	1031.27	574.336	2526.7	129.921	176.416	2880.4
646.504	646.505	-1.63326	24.5306	CerPE(d14:1(4E)/19:0)	http://www.lipidmaps.org/data/LMSDRecord.php?LMID=LMSP03020004	LMSP03020004	C35H71N2O6P	LIPIDMAPS search	275.026	207.735	515.103	274.473	1088.63	1505.77	1900.29	266.117	1909.56	2997.4
684.519	684.521	-2.66208	20.3569	CerPE(d14:2(4E,6E)/22:1(13Z))	http://www.lipidmaps.org/data/LMSDRecord.php?LMID=LMSP03020035	LMSP03020035	C38H73N2O6P	LIPIDMAPS search	3710.05	1448.76	2906.63	2036.68	131.284	180.3	134.04	3442.87	185.623	237.558
742.602	742.599	4.06575	18.0174	CerPE(d16:2(4E,6E)/24:0)	http://www.lipidmaps.org/data/LMSDRecord.php?LMID=LMSP03020054	LMSP03020054	C42H83N2O6P	LIPIDMAPS search	3772.52	6899.63	12663.7	22747.8	3114.43	14374.8	5247.04	1349.49	809.222	30443.7
740.58	740.583	-4.85781	25.032	CerPE(d16:2(4E,6E)/24:1(15Z))	http://www.lipidmaps.org/data/LMSDRecord.php?LMID=LMSP03020055	LMSP03020055	C42H81N2O6P	LIPIDMAPS search	2052.9	124.079	2896.92	1311.78	1430.89	2219.5	1518.34	478.24	2507.39	14121
674.502	674.5	2.93546	18.0866	CerPE(d14:1(4E)/20:1(11Z)(2OH))	http://www.lipidmaps.org/data/LMSDRecord.php?LMID=LMSP03020061	LMSP03020061	C36H71N2O7P	LIPIDMAPS search	157.827	100.709	229.004	203.978	214.571	467.966	285.184	76.9561	113.846	11863.7
760.61	760.609	0.20152	18.5144	CerPE(d16:1(4E)/24:0(2OH))	http://www.lipidmaps.org/data/LMSDRecord.php?LMID=LMSP03020086	LMSP03020086	C42H85N2O7P	LIPIDMAPS search	165.84	225.779	4657.26	5042.01	111.716	2892.24	1201.43	95.5338	171.702	325.766
751.495	751.5	-7.11989	16.0981	PI-Cer(d18:1/14:0)	http://www.lipidmaps.org/data/LMSDRecord.php?LMID=LMSP03030150	LMSP03030150	C38H74NO11P	LIPIDMAPS search	214.132	2714.37	1823.64	503.301	29057.8	5778.3	34488.4	64.1707	191.73	4989.07
779.534	779.531	3.72926	24.3338	PI-Cer(d20:1/14:0)	http://www.lipidmaps.org/data/LMSDRecord.php?LMID=LMSP03030151	LMSP03030151	C40H78NO11P	LIPIDMAPS search	5863.16	220.411	67211.7	12382.4	35228.8	51377.6	50004.6	156.535	415.092	80014.5
993.729	993.733	-3.3588	17.0058	Galalpha1-6Glcbeta-Cer(t18:0/23:0(2OH[R])	http://www.lipidmaps.org/data/LMSDRecord.php?LMID=LMSP05000006	LMSP05000006	C53H103NO15	LIPIDMAPS search	1692.09	1827.6	4367.69	4387.59	2064.94	2711.36	3609.26	244.761	283.813	7742.37
783.62	783.622	-3.14741	25.3603	GlcCer(d18:2(4E,8Z)/21:0(2OH[R]))	http://www.lipidmaps.org/data/LMSDRecord.php?LMID=LMSP05010053	LMSP05010053	C45H85NO9	LIPIDMAPS search	4870.25	2709.2	15780.6	8373.2	4857.37	10679.4	7902.63	1346.1	1475.29	35219.3
797.633	797.638	-6.54183	22.3655	GlcCer(d18:2(4E,8Z)/22:0(2OH[R]))	http://www.lipidmaps.org/data/LMSDRecord.php?LMID=LMSP05010055	LMSP05010055	C46H87NO9	LIPIDMAPS search	4249.5	350.535	5191.33	2280.5	18199.7	17231.8	20824.8	3082.55	25803.7	83167.2
839.685	839.685	0.0821494	16.1526	GlcCer(d18:2(4E,8Z)/25:0(2OH[R]))	http://www.lipidmaps.org/data/LMSDRecord.php?LMID=LMSP05010057	LMSP05010057	C49H93NO9	LIPIDMAPS search	479.283	1597.13	194.573	206.456	46518.4	1976.65	13378	296.359	6270.83	9008.44
743.594	743.591	3.33009	18.0142	GlcCer(d18:1(8E)/18:0(2OH[R]))	http://www.lipidmaps.org/data/LMSDRecord.php?LMID=LMSP05010060	LMSP05010060	C42H81NO9	LIPIDMAPS search	1226.29	3551.63	4716.88	8209.23	1156.44	6829.61	2324.72	246.041	221.182	9685.08
799.653	799.654	-0.536092	22.1837	GlcCer(d18:1(8E)/22:0(2OH[R]))	http://www.lipidmaps.org/data/LMSDRecord.php?LMID=LMSP05010062	LMSP05010062	C46H89NO9	LIPIDMAPS search	9862.17	113.817	8124.12	1157.41	5389.73	3907.27	1914.21	484.591	3427.65	3243.53
771.622	771.622	-0.190568	22.3757	GlcCer(d18:1(8Z)/20:0(2OH[R]))	http://www.lipidmaps.org/data/LMSDRecord.php?LMID=LMSP05010070	LMSP05010070	C44H85NO9	LIPIDMAPS search	854.144	78.702	1473.26	308.447	3115.24	2649.19	2468.85	316.333	3802.4	5420.82
785.634	785.638	-4.80262	26.3193	GlcCer(d18:1(8Z)/21:0(2OH[R]))	http://www.lipidmaps.org/data/LMSDRecord.php?LMID=LMSP05010071	LMSP05010071	C45H87NO9	LIPIDMAPS search	2652.03	100.156	5531.25	4569.41	2598.83	5751.96	4682.69	514.345	854.616	16368.9
773.635	773.638	-3.84469	21.4862	GlcCer(d18:0/20:0(2OH[R]))	http://www.lipidmaps.org/data/LMSDRecord.php?LMID=LMSP05010076	LMSP05010076	C44H87NO9	LIPIDMAPS search	15036.5	523.849	10939	2494.9	17200.2	16038.5	14498.5	5022.89	33649.7	11138.2
803.647	803.649	-1.7404	26.3441	GlcCer(t15:0(14Me)/23:0(2OH[R]))	http://www.lipidmaps.org/data/LMSDRecord.php?LMID=LMSP05010083	LMSP05010083	C45H89NO10	LIPIDMAPS search	156.667	38.6266	1561.59	167.444	492.667	347.158	359.063	113.273	775.966	4570.41
775.615	775.617	-3.06315	22.4754	GlcCer(t15:0(14Me)/21:0(2OH[R]))	http://www.lipidmaps.org/data/LMSDRecord.php?LMID=LMSP05010085	LMSP05010085	C43H85NO10	LIPIDMAPS search	2118	87.2232	4478.9	1462.87	5100.92	6435.67	8113.9	240.129	469.566	12743
697.551	697.549	2.39102	16.7896	GlcCer(d18:2(4E,8Z)/16:0)	http://www.lipidmaps.org/data/LMSDRecord.php?LMID=LMSP05010088	LMSP05010088	C40H75NO8	LIPIDMAPS search	3197.05	4530.71	1226.64	4014.57	5143.36	3076.07	2732.93	7153.33	11679.6	5940.07
743.557	743.555	2.99948	18.0311	Termitomycesphin C	http://www.lipidmaps.org/data/LMSDRecord.php?LMID=LMSP05010099	LMSP05010099	C41H77NO10	LIPIDMAPS search	1234.26	3918.87	4912.22	5736.28	1242.07	6099.33	2752.18	101.401	149.169	3673.99
773.604	773.602	3.1017	21.5162	Termitomycesphin F	http://www.lipidmaps.org/data/LMSDRecord.php?LMID=LMSP05010101	LMSP05010101	C43H83NO10	LIPIDMAPS search	5633.51	131.074	12747.8	3049.49	6644.85	10864.2	11649.5	635.183	678.73	14967.6
783.623	783.622	1.16916	26.4701	N-(2R-hydroxy-heneicosanoyl)-1-beta-glucosyl-9-methyl-heptadecasphing-4E,8E-dienine	http://www.lipidmaps.org/data/LMSDRecord.php?LMID=LMSP05010108	LMSP05010108	C45H85NO9	LIPIDMAPS search	16327.3	326.578	50129.7	30373.6	16035.5	50403.8	31036.3	1556.99	749.78	130581
757.604	757.607	-3.11001	25.2093	GlcCer(d16:1(4E)(15Me)/20:0(2OH)	http://www.lipidmaps.org/data/LMSDRecord.php?LMID=LMSP05010183	LMSP05010183	C43H83NO9	LIPIDMAPS search	1039	2398.85	2621.67	705	1016.8	2140.11	1265.67	247	763.322	7383.78
785.64	785.638	2.50011	20.4268	GlcCer(d16:1(4E)(15Me)/22:0(2OH)	http://www.lipidmaps.org/data/LMSDRecord.php?LMID=LMSP05010185	LMSP05010185	C45H87NO9	LIPIDMAPS search	239.844	139.815	6877.38	8146.34	109.212	2925.4	1102.47	263.688	178.931	401.36
799.656	799.654	3.34095	23.4856	GlcCer(d16:1(4E)(15Me)/23:0(2OH)	http://www.lipidmaps.org/data/LMSDRecord.php?LMID=LMSP05010186	LMSP05010186	C46H89NO9	LIPIDMAPS search	2008.44	194.431	1787.22	872.563	15235.9	11929	12114.7	1103.48	15336.7	48001.5
785.64	785.638	2.50011	20.43	GlcCer(d16:1(4E)(15Me)/21:0(20Me)(2OH)	http://www.lipidmaps.org/data/LMSDRecord.php?LMID=LMSP05010191	LMSP05010191	C45H87NO9	LIPIDMAPS search	239.844	139.815	6798.84	8165.38	109.212	660.234	272.489	263.688	178.931	401.36
799.656	799.654	3.34095	23.4648	GlcCer(d16:1(4E)(15Me)/22:0(21Me)(2OH)	http://www.lipidmaps.org/data/LMSDRecord.php?LMID=LMSP05010192	LMSP05010192	C46H89NO9	LIPIDMAPS search	2008.44	194.431	1787.22	872.563	15235.9	11929	12114.7	1103.48	15336.7	26373.3
755.625	755.628	-3.05936	25.1151	GlcCer(d18:1/20:0)	http://www.lipidmaps.org/data/LMSDRecord.php?LMID=LMSP0501AA06	LMSP0501AA06	C44H85NO8	LIPIDMAPS search	20851.9	294.989	17513.8	4114.97	21027.2	12290.9	14875.7	4287.58	35904.6	124101
757.646	757.643	3.61477	26.1569	GlcCer(d18:0/20:0)	http://www.lipidmaps.org/data/LMSDRecord.php?LMID=LMSP0501AA20	LMSP0501AA20	C44H87NO8	LIPIDMAPS search	51479.6	3226.5	26461.5	22764.2	44869.4	31683	39711.4	28612.1	106839	325322
785.677	785.674	2.82722	26.4503	GlcCer(d18:0/22:0)	http://www.lipidmaps.org/data/LMSDRecord.php?LMID=LMSP0501AA21	LMSP0501AA21	C46H91NO8	LIPIDMAPS search	6718.92	288.715	3098.21	2806.91	8794.35	3768.49	6400.85	2162.69	11133.3	13640.3
797.67	797.674	-5.0463	22.3767	GlcCer(d18:1/23:0)	http://www.lipidmaps.org/data/LMSDRecord.php?LMID=LMSP0501AA32	LMSP0501AA32	C47H91NO8	LIPIDMAPS search	4040.22	344.368	2027.33	1410.87	35470.2	38388.7	32234	3310.55	36558.6	9833.91
753.613	753.612	2.16145	16.1293	GlcCer(d18:2/20:0)	http://www.lipidmaps.org/data/LMSDRecord.php?LMID=LMSP0501AA34	LMSP0501AA34	C44H83NO8	LIPIDMAPS search	173.32	356.774	147.156	118.659	8827.99	581.286	3314.4	85.0197	1593.2	2882.43
783.657	783.659	-2.27473	26.455	GlcCer(d16:1/24:0)	http://www.lipidmaps.org/data/LMSDRecord.php?LMID=LMSP0501AA51	LMSP0501AA51	C46H89NO8	LIPIDMAPS search	41772	2760.16	32236.6	27952.1	28346.2	29505.1	33106.7	24485.4	70128.7	209143
805.551	805.555	-4.97552	26.4778	LacCer(d18:1/12:0)	http://www.lipidmaps.org/data/LMSDRecord.php?LMID=LMSP0501AB02	LMSP0501AB02	C42H79NO13	LIPIDMAPS search	4489.23	52.7204	13071.9	6618.91	1909.74	3538.75	3369.09	113.794	187.998	1645.59
999.76	999.759	0.958915	20.7191	LacCer(d18:1/26:1(17Z))	http://www.lipidmaps.org/data/LMSDRecord.php?LMID=LMSP0501AB10	LMSP0501AB10	C56H105NO13	LIPIDMAPS search	4242.93	572.019	18571	7542.88	177.266	259.126	290.887	66.3001	85.9808	178.306
805.553	805.555	-2.19195	26.4876	LacCer(d14:1/16:0)	http://www.lipidmaps.org/data/LMSDRecord.php?LMID=LMSP0501AB24	LMSP0501AB24	C42H79NO13	LIPIDMAPS search	4321.6	52.7204	9162.32	6616.74	1898.93	3582.87	3355.06	113.794	145.322	1645.59
783.66	783.659	1.67133	26.4685	GalCer(d18:1/22:0)	http://www.lipidmaps.org/data/LMSDRecord.php?LMID=LMSP0501AC04	LMSP0501AC04	C46H89NO8	LIPIDMAPS search	39987.5	2759.83	28555.3	25515.4	28052.2	27188	30408.5	24485.4	70128.7	201714
785.671	785.674	-3.88452	21.8044	GalCer(d18:0/22:0)	http://www.lipidmaps.org/data/LMSDRecord.php?LMID=LMSP0501AC13	LMSP0501AC13	C46H91NO8	LIPIDMAPS search	960.269	84.8687	707.723	560.922	2121.1	3929.49	4037.12	206.613	7295.23	15161.8
797.672	797.674	-2.96016	22.3524	GalCer(d18:1/23:0)	http://www.lipidmaps.org/data/LMSDRecord.php?LMID=LMSP0501AC17	LMSP0501AC17	C47H91NO8	LIPIDMAPS search	4040.22	346.588	2109.56	1410.87	60066	40401	32557.8	3350.31	36558.6	31768.7
781.645	781.643	1.89094	24.3322	GalCer(d18:2/22:0)	http://www.lipidmaps.org/data/LMSDRecord.php?LMID=LMSP0501AC22	LMSP0501AC22	C46H87NO8	LIPIDMAPS search	5818.74	3020.58	3954.67	921.333	8826.62	27880.3	4650.67	1328.67	9098.73	13550.4
1018.69	1018.69	-4.59906	16.8861	GM4(d18:1/18:0)	http://www.lipidmaps.org/data/LMSDRecord.php?LMID=LMSP0601AA02	LMSP0601AA02	C53H98N2O16	LIPIDMAPS search	3108.42	3070.69	8322.96	4436.37	5045.8	7463.96	8487.2	241.618	186.235	3178.71
548.41	548.408	4.54171	19.136	cholesteryl beta-D-glucoside	http://www.lipidmaps.org/data/LMSDRecord.php?LMID=LMST01010173	LMST01010173	C33H56O6	LIPIDMAPS search	2533.43	251.09	13246.2	2068.36	678.646	588.513	796.232	314.806	308.799	735.433
387.353	387.35	8.04752	15.685	25-Azacholesterol	http://www.lipidmaps.org/data/LMSDRecord.php?LMID=LMST01010212	LMST01010212	C26H45NO	LIPIDMAPS search	7173.25	1284.76	2032.07	1917.14	1313.13	660.637	965.372	2435.51	4768.32	1294.14
370.361	370.36	3.10993	19.8173	Cholest-5-ene	http://www.lipidmaps.org/data/LMSDRecord.php?LMID=LMST01010243	LMST01010243	C27H46	LIPIDMAPS search	24839	15938.3	9291.26	33133.3	20412.8	13624.4	12883.6	32248.5	23555	11230.3
428.368	428.365	6.1534	22.0656	Cholesteryl acetate	http://www.lipidmaps.org/data/LMSDRecord.php?LMID=LMST01010245	LMST01010245	C29H48O2	LIPIDMAPS search	2524.5	302.691	11042.5	3927.04	3339.54	4140.99	5962.57	92.6352	182.43	5998.75
354.287	354.292	-14.3778	17.3162	26,27-dinor-cholest-5-en-23-yn-3beta-ol	http://www.lipidmaps.org/data/LMSDRecord.php?LMID=LMST01010288	LMST01010288	C25H38O	LIPIDMAPS search	1848.42	9723.05	5279.09	7126.29	11356.3	31335.7	21539.8	281.469	297.412	12589.7
374.352	374.355	-8.33156	18.0196	19-norcholestanol	http://www.lipidmaps.org/data/LMSDRecord.php?LMID=LMST01010291	LMST01010291	C26H46O	LIPIDMAPS search	3480.69	3806.48	5571.54	6501.08	4206.67	5079.74	5382.72	4822.06	6377.46	8643.93
550.422	550.423	-2.57063	20.3769	Cholestanyl glucoside	http://www.lipidmaps.org/data/LMSDRecord.php?LMID=LMST01010366	LMST01010366	C33H58O6	LIPIDMAPS search	938.876	253.094	2160.3	685.046	300.658	288.131	242.333	484.444	197	524.64
786.64	428.365	836375	20.4484	16:0-Glc-Cholesterol	http://www.lipidmaps.org/data/LMSDRecord.php?LMID=LMST01010367	LMST01010367	C49H86O7	LIPIDMAPS search	157.029	76.5985	2758.43	3601.49	86.4122	466.405	128.84	137.373	121.021	235.619
840.685	840.684	1.11601	16.1824	20:1-Glc-cholesterol	http://www.lipidmaps.org/data/LMSDRecord.php?LMID=LMST01010377	LMST01010377	C53H92O7	LIPIDMAPS search	226.005	655.982	134.472	141.381	19517	943.325	5356.09	227.902	2263.39	4195.07
564.329	564.33	-2.13961	17.7092	Colocynthenin E	http://www.lipidmaps.org/data/LMSDRecord.php?LMID=LMST01010452	LMST01010452	C31H48O9	LIPIDMAPS search	7117.01	1631.1	2853.94	8262.09	458.571	636.882	237.638	6829.91	4461.71	2815.99
606.377	606.377	0.735188	21.4015	Cucurbitacin C3	http://www.lipidmaps.org/data/LMSDRecord.php?LMID=LMST01010513	LMST01010513	C34H54O9	LIPIDMAPS search	340.253	129.096	968.509	414.432	839.661	1308.02	1191.93	38.7929	99.5179	1051.22
676.611	676.616	-7.41581	20.7331	20:2 Cholesterol ester	http://www.lipidmaps.org/data/LMSDRecord.php?LMID=LMST01020012	LMST01020012	C47H80O2	LIPIDMAPS search	174.74	72.6335	231.699	787.761	356.879	211.113	249.058	94.0732	265.633	1674.34
674.603	674.6	4.18203	20.7264	20:3 Cholesterol ester	http://www.lipidmaps.org/data/LMSDRecord.php?LMID=LMST01020013	LMST01020013	C47H78O2	LIPIDMAPS search	364.003	130.074	247.752	753.538	499.987	391.4	337.178	287.1	725.363	2196.55
696.588	696.585	4.9602	20.6891	22:6 Cholesterol ester	http://www.lipidmaps.org/data/LMSDRecord.php?LMID=LMST01020019	LMST01020019	C49H76O2	LIPIDMAPS search	119.86	59.8547	113.373	525.509	103.45	92.7813	89.3858	59.7468	96.7636	1105.34
722.693	722.694	-1.36621	17.731	22:0 Campesterol ester	http://www.lipidmaps.org/data/LMSDRecord.php?LMID=LMST01020046	LMST01020046	C50H90O2	LIPIDMAPS search	289.772	94.1461	637.425	693.778	96.8987	125.798	115.288	88.825	135.42	12473
736.707	736.71	-4.28051	11.0357	22:0 Sitosterol ester	http://www.lipidmaps.org/data/LMSDRecord.php?LMID=LMST01020050	LMST01020050	C51H92O2	LIPIDMAPS search	416.54	263.106	197.205	386.144	221.553	300.66	332.054	219.257	1456.81	271.784
732.68	732.678	2.51526	21.3296	22:1 Stigmasterol ester	http://www.lipidmaps.org/data/LMSDRecord.php?LMID=LMST01020082	LMST01020082	C51H88O2	LIPIDMAPS search	1237.59	202.006	2725.76	3165.78	131.229	117.338	98.8845	406.687	187.671	113.49
628.438	628.434	7.03653	23.6086	Telocinobufagin-3-(14-hydroxymyristate)	http://www.lipidmaps.org/data/LMSDRecord.php?LMID=LMST01020117	LMST01020117	C38H60O7	LIPIDMAPS search	1070.44	90.252	2409.45	604.582	564.55	496.126	551.486	150.073	105.375	2615.34
496.426	496.428	-4.69359	17.0301	Sitosteryl 3E-pentenoate	http://www.lipidmaps.org/data/LMSDRecord.php?LMID=LMST01020123	LMST01020123	C34H56O2	LIPIDMAPS search	207005	117247	16367.6	33015	212255	114057	98056.9	144000	239812	19222.3
800.653	800.653	0.207009	25.4064	16:0-Glc-Campesterol	http://www.lipidmaps.org/data/LMSDRecord.php?LMID=LMST01031127	LMST01031127	C50H88O7	LIPIDMAPS search	113.719	55.4127	123.256	102.666	394.398	175.288	246.53	90.044	710.719	4663
884.75	884.747	3.60507	18.9548	22:0-Glc-Campesterol	http://www.lipidmaps.org/data/LMSDRecord.php?LMID=LMST01031130	LMST01031130	C56H100O7	LIPIDMAPS search	101.727	105.049	199.902	183.183	348.874	1258.5	559.666	64.9535	86.7889	30966.2
798.637	798.637	-0.372558	22.3867	16:1-Glc-Campesterol	http://www.lipidmaps.org/data/LMSDRecord.php?LMID=LMST01031131	LMST01031131	C50H86O7	LIPIDMAPS search	1764.2	152.448	2050.08	843.496	8853.66	8061.88	9640.07	1213.55	11483.3	30932.4
478.36	478.366	-11.1432	16.5417	Certonardosterol I	http://www.lipidmaps.org/data/LMSDRecord.php?LMID=LMST01031205	LMST01031205	C29H50O5	LIPIDMAPS search	29162.3	17360.2	5240.78	16724.8	29717.7	16446.7	18207.5	23081.1	53643.1	17489.9
536.369	536.371	-3.69229	16.147	Michosterol B	http://www.lipidmaps.org/data/LMSDRecord.php?LMID=LMST01031257	LMST01031257	C31H52O7	LIPIDMAPS search	1236.16	2229.78	945.762	1557.38	9822.28	2666.58	8671.58	2528.1	6440.13	14476.5
624.384	624.387	-5.32246	15.9979	Mantuoluoside A	http://www.lipidmaps.org/data/LMSDRecord.php?LMID=LMST01031285	LMST01031285	C34H56O10	LIPIDMAPS search	4375.3	5391.85	3282.6	9440.72	14507.4	6508.54	15213.6	2939.34	3002.58	4351.78
426.353	426.35	8.27507	21.4627	Stigmast-4-ene-3,6-dione	http://www.lipidmaps.org/data/LMSDRecord.php?LMID=LMST01040263	LMST01040263	C29H46O2	LIPIDMAPS search	780.561	1085.63	3890.84	1432.5	1677.55	1934.17	2579.63	90.6842	130.76	3528.23
550.384	550.387	-5.76204	18.5201	Gorgostane-1alpha,3beta,5alpha,6beta,11alpha,12beta-hexol 12-acetate	http://www.lipidmaps.org/data/LMSDRecord.php?LMID=LMST01060030	LMST01060030	C32H54O7	LIPIDMAPS search	7743.83	2488.31	25594.2	8250.81	7067.58	7719.32	11233.2	136.438	191.208	8119.46
596.392	596.392	-0.42017	18.8345	26-O-[beta-D-glucopyranosyl]-25R-furostan-3beta,22alpha,26-triol	http://www.lipidmaps.org/data/LMSDRecord.php?LMID=LMST01070001	LMST01070001	C33H56O9	LIPIDMAPS search	4949.71	1195.53	266.229	200.842	9442.46	1262.78	6444.03	181.333	15370.2	4195.38
595.412	595.408	5.53034	17.633	Jurubine	http://www.lipidmaps.org/data/LMSDRecord.php?LMID=LMST01070002	LMST01070002	C33H57NO8	LIPIDMAPS search	175.006	191.041	221.92	198.77	310.152	527.851	378.032	81.8612	393.426	8938.71
578.312	578.309	4.73991	19.7025	Strebloside	http://www.lipidmaps.org/data/LMSDRecord.php?LMID=LMST01120035	LMST01120035	C31H46O10	LIPIDMAPS search	2162.3	1097.9	4026.3	4819.05	740.36	1433.08	956.114	229.224	49.2665	161.985
470.306	470.303	5.31668	8.75286	Minabeolide-8	http://www.lipidmaps.org/data/LMSDRecord.php?LMID=LMST01160009	LMST01160009	C29H42O5	LIPIDMAPS search	122773	58468.9	12230.8	14130.3	311594	132542	116384	59450.7	158166	11363.9
542.247	542.252	-8.19409	1.12157	Nicansteroidin C	http://www.lipidmaps.org/data/LMSDRecord.php?LMID=LMST01160038	LMST01160038	C30H38O9	LIPIDMAPS search	6189.41	6931.76	12934.8	11429.4	6459.25	8230.43	9004.95	8864.39	10579.7	11031.8
334.246	334.251	-14.7639	14.5716	21-hydroxyallopregnanolone	http://www.lipidmaps.org/data/LMSDRecord.php?LMID=LMST02030132	LMST02030132	C21H34O3	LIPIDMAPS search	23806.2	28488.7	8695.83	23555.7	14382.6	9452.73	10713	41176.7	33623.7	39006.8
432.211	432.215	-8.36178	9.78811	Arthriniumsteroid B	http://www.lipidmaps.org/data/LMSDRecord.php?LMID=LMST02030236	LMST02030236	C24H32O7	LIPIDMAPS search	7442.46	4129.84	716.066	5179.6	13657.3	6366.98	8510.88	11469	19345.7	15018.4
610.331	610.335	-7.16796	9.42079	Aspacoside C	http://www.lipidmaps.org/data/LMSDRecord.php?LMID=LMST02030246	LMST02030246	C32H50O11	LIPIDMAPS search	2850.46	2796.64	115.789	2155.7	4330.4	3191.55	2484.34	5559.42	18929.8	611.905
380.221	380.22	4.08743	12.3816	Cortolonic acid	http://www.lipidmaps.org/data/LMSDRecord.php?LMID=LMST02030300	LMST02030300	C21H32O6	LIPIDMAPS search	2019.39	1708.59	1507.74	1077.57	3050.03	5596.21	1632.76	2562.63	3770.74	1388.37
484.353	484.355	-4.55603	9.19636	(22R)-1alpha,25-dihydroxy-22-methoxy-26,27-dimethyl-23,23,24,24-tetradehydro-24a-homovitamin D3 / (22R)-1alpha,25-dihydroxy-22-methoxy-26,27-dimethyl-23,23,24,24-tetradehydro-24a-homocholecalciferol	http://www.lipidmaps.org/data/LMSDRecord.php?LMID=LMST03020485	LMST03020485	C31H48O4	LIPIDMAPS search	7632.45	4283.8	593.789	5058.75	12760.3	6142.62	5819.29	12934.8	16844	4061.77
470.374	470.376	-4.80756	8.69368	(5E,10E)-19-(3-carboxylpropyl)vitamin D3 / (5E,10E)-19-(3-carboxylpropyl)cholecalciferol	http://www.lipidmaps.org/data/LMSDRecord.php?LMID=LMST03020494	LMST03020494	C31H50O3	LIPIDMAPS search	7722.97	7476.26	74.0951	900.419	8739.45	3457.3	3791.91	11013.1	14407.6	187.902
540.364	540.36	6.23748	16.1619	1alpha,25-dihydroxy-25,25-diphenyl-26,27-dinorvitamin D3	http://www.lipidmaps.org/data/LMSDRecord.php?LMID=LMST03020543	LMST03020543	C37H48O3	LIPIDMAPS search	8070	10558.8	5099.02	6618.03	3287.01	4745.09	3541.51	12456.9	13921.6	6208.95
484.353	484.355	-4.29414	9.19846	1-Hydroxyvitamin D3 diacetate	http://www.lipidmaps.org/data/LMSDRecord.php?LMID=LMST03020656	LMST03020656	C31H48O4	LIPIDMAPS search	7470.15	7211.85	581.483	4663.42	12636	6514.65	6422.48	12703.4	16683.6	4061.77
484.358	484.355	5.08458	9.21239	1-Hydroxyprevitamin D3 diacetate	http://www.lipidmaps.org/data/LMSDRecord.php?LMID=LMST03020659	LMST03020659	C31H48O4	LIPIDMAPS search	7367.39	4512.23	304.114	4576.1	12775.2	6171.84	5860.59	12301.8	16411	3564.53
376.298	376.298	1.53098	17.3507	Isolithocholic acid	http://www.lipidmaps.org/data/LMSDRecord.php?LMID=LMST04010004	LMST04010004	C24H40O3	LIPIDMAPS search	28042.8	23078.4	20984.2	36093.1	28685.7	24553.5	23072.4	60984.8	68140.6	74266.3
376.3	376.298	6.70419	17.3598	Alloisolithocholic Acid	http://www.lipidmaps.org/data/LMSDRecord.php?LMID=LMST04010006	LMST04010006	C24H40O3	LIPIDMAPS search	26541.3	21686.3	17412.8	34263.8	28225.1	22676	22643.3	60984.8	68140.6	69101.3
540.315	540.312	4.8662	16.1559	Petromylidene A	http://www.lipidmaps.org/data/LMSDRecord.php?LMID=LMST04010450	LMST04010450	C29H48O7S	LIPIDMAPS search	3234.9	3901.7	13313.9	8829.12	1592.43	5234.55	4405.14	132.287	163.72	5523.97
1195.41	1195.41	2.80104	26.336	7alpha,24S-Dihydroxy-3-oxocholest-4-en-(25R)26-oyl CoA	http://www.lipidmaps.org/data/LMSDRecord.php?LMID=LMST04030251	LMST04030251	C48H76N7O20P3S	LIPIDMAPS search	326.631	153.729	408.004	519.097	415.86	522.028	496.683	257.75	449.026	9344.9
478.307	478.312	-10.2794	18.6769	24-methylene-cholesterol sulfate	http://www.lipidmaps.org/data/LMSDRecord.php?LMID=LMST05020012	LMST05020012	C28H46O4S	LIPIDMAPS search	4129.06	197.269	354.326	220.159	1661.65	238.07	782.129	107.737	142.041	1438.37
579.253	579.254	-0.531339	9.82161	Taurochenodeoxycholic acid 3-sulfate	http://www.lipidmaps.org/data/LMSDRecord.php?LMID=LMST05020029	LMST05020029	C26H45NO9S2	LIPIDMAPS search	8827.89	1213.69	1681.78	3645.83	2415.31	1448.45	964.524	3578.91	4941.62	8294.62
595.243	595.248	-9.18249	9.71648	Taurocholic acid 3-sulfate	http://www.lipidmaps.org/data/LMSDRecord.php?LMID=LMST05020031	LMST05020031	C26H45NO10S2	LIPIDMAPS search	34150	18718	3844.02	18108.1	38241.6	30337.7	19336.9	34723.5	7375.21	18433.3
674.25	674.246	4.57365	6.02591	Halistanol sulfonic acid G	http://www.lipidmaps.org/data/LMSDRecord.php?LMID=LMST05020037	LMST05020037	C28H50O12S3	LIPIDMAPS search	4530.75	226.899	14233.4	7545.07	2297.58	3314.26	4504.43	89.2885	78.3187	5344.96
524.319	524.317	2.73225	18.3457	16alpha,17alpha-epoxy-sinusta-5-en-3beta-ol-20beta-yl sulfate	http://www.lipidmaps.org/data/LMSDRecord.php?LMID=LMST05020063	LMST05020063	C29H48O6S	LIPIDMAPS search	298.673	241.057	235.646	958.219	279.258	236.78	283.825	247.985	273.891	1920.26
495.265	495.265	-1.92187	17.0096	N-(7alpha-Hydroxy-3-oxochol-4-en-24-oyl)-taurine	http://www.lipidmaps.org/data/LMSDRecord.php?LMID=LMST05040022	LMST05040022	C26H41NO6S	LIPIDMAPS search	2538.17	2329.8	1719.63	2148.84	2371.26	2012.87	1693.97	2457.24	3987.25	4440.78
679.463	679.466	-4.43397	20.1726	Anthenoside A	http://www.lipidmaps.org/data/LMSDRecord.php?LMID=LMST05050021	LMST05050021	C38H65NO9	LIPIDMAPS search	2111.78	3204.39	8902.06	4819.97	112.691	154.992	134.333	88.39	75.3865	176.416
673.308	673.313	-7.56386	6.06704	SNAG-delta5-CA	http://www.lipidmaps.org/data/LMSDRecord.php?LMID=LMST05050051	LMST05050051	C32H51NO12S	LIPIDMAPS search	22871.2	23748.5	12418.2	86830.8	10911.5	6339.82	8747.34	35403.3	30642.9	30959.9

## Sheet: Table S7
Table S7. Unique metabolites differentially accumulated in pearl millet genotypes at 2 days of accelerated aging.
Observed mass	Exact mass	AME	Retention time	Metabolite name	identity (main ID + details)	Metabloite Id	Meatabolite Formaula	Identification Method	842B	ICMB98222	ICMB95444	ICMB91222	ICMB89111	ICMB94111	ICMB95222	ICMB95111	81-B	ICMB96222
218.17	218.167	13.701	11.0864	(+)-8-hydroxycalamenene	http://www.lipidmaps.org/data/LMSDRecord.php?LMID=LMPR0103330006	LMPR0103330006	C15H22O	LIPIDMAPS search	1691.25	1456.11	1617.42	2692.22	212.032	243.409	814.286	25368.1	5138.75	748.741
257.137	257.142	-18.5452	1.50806	(+)-Elaeocarpine	http://www.kegg.jp/entry/C10591	C10591	C16H19NO2	KEGG search	2363.74	2748.42	4240.29	5853.05	86588.8	53630.5	87571.6	102165	352919	199506
304.28	304.277	12.4479	18.8093	(+)-O-Methylkolavelool	http://www.kegg.jp/entry/C21800	C21800	C21H36O	KEGG search	12516.3	8491.74	8634.94	7936.27	120697	117732	56493.9	52093.7	133547	108134
302.228	302.225	10.686	18.3057	(+)-Pimaric acid	http://www.kegg.jp/entry/C09159	C09159	C20H30O2	KEGG search	44311.7	56357	59901.7	79328	245.761	229.521	54099	46231.2	54755.5	21622.2
320.237	320.235	4.57382	16.0469	(15S)-15-Hydroxy-5,8,11-cis-13-trans-eicosatetraenoate	http://www.kegg.jp/entry/C04742	C04742	C20H32O3	KEGG search	4478.18	4603.02	4004.66	5789.79	146.893	142.464	4451.62	10230.2	3804.56	2374.78
160.07	160.074	-22.1752	1.28823	(1S,3R,4S)-3,4-Dihydroxycyclohexane-1-carboxylate	http://www.kegg.jp/entry/C04687	C04687	C7H12O4	KEGG search	0	0	0	0	0	0	0	0	0	0
758.509	758.512	-4.11727	27.3486	(3R,2'S)-Myxol 2'-(2,4-di-O-methyl-alpha-L-fucoside)	http://www.kegg.jp/entry/C15937	C15937	C48H70O7	KEGG search	51.3436	27.6667	4.33333	5668.1	19	15.9959	30.6667	25.6648	14.9965	21.6591
188.089	188.091	-12.2326	7.00487	(3S)-3-Hydroxy-L-enduracididine	http://www.kegg.jp/entry/C20603	C20603	C6H12N4O3	KEGG search	1811.93	1313.87	740.464	1082.09	11172	7878.67	5220.77	5778.09	8710.83	8370.15
297.261	297.267	-17.9248	14.9284	(4E,8Z,d18:2) sphingosine	http://www.lipidmaps.org/data/LMSDRecord.php?LMID=LMSP01080011	LMSP01080011	C18H35NO2	LIPIDMAPS search	20710	24392.6	17460.1	3974.55	627.479	175.928	6341.13	1194.74	2252.29	3763.29
155.055	155.058	-21.7102	1.56525	(5S,6S)-6-Amino-5-hydroxycyclohexa-1,3-diene-1-carboxylate	http://www.kegg.jp/entry/C19830	C19830	C7H9NO3	KEGG search	732.304	1097.99	839.935	779.746	34170.8	35431.9	25588.9	51803.8	41423.7	65463.6
140.028	140.024	27.3715	11.064	(S)-2-Hydroxypropylphosphonate	http://www.kegg.jp/entry/C06452	C06452	C3H9O4P	KEGG search	6622.84	3035.58	81.9064	4328.12	65.8776	62.6373	2632.46	75.5289	97.273	114.539
146.053	146.058	-31.5395	7.31915	(S)-3-hydroxy-3-methyl-2-oxopentanoic acid	http://www.lipidmaps.org/data/LMSDRecord.php?LMID=LMFA01050462	LMFA01050462	C6H10O4	LIPIDMAPS search	1988.43	1815.21	1088.25	989.613	24369.8	59964.3	15986.1	8378.81	13793.1	30805
146.031	146.033	-11.4054	7.69557	(Z)-3-Ureidoacrylate peracid	http://www.kegg.jp/entry/C20231	C20231	C4H6N2O4	KEGG search	21416.5	35622.7	16815.5	8640.81	45.3376	74.8395	10122.8	543.11	5983.21	13173.2
512.515	512.517	-3.37974	17.0921	1,2-(13-methyl-tetradecanyl)-sn-glycerol	http://www.lipidmaps.org/data/LMSDRecord.php?LMID=LMGL02030039	LMGL02030039	C33H68O3	LIPIDMAPS search	2260.13	2860.73	4890.76	12053.6	235.38	119.635	828.076	111.545	114.313	597.289
304.204	304.204	-0.0838075	18.8009	1,2,4,5-Tetrahydrotestolactone	http://www.kegg.jp/entry/C14912	C14912	C19H28O3	KEGG search	398.334	967.974	1210.01	5305.97	382.766	331.291	1396.09	257.274	319.361	460.545
308.237	308.235	6.21577	15.5849	10,13-Epoxy-11-methyloctadeca-10,12-dienoic acid	http://www.lipidmaps.org/data/LMSDRecord.php?LMID=LMFA01150005	LMFA01150005	C19H32O3	LIPIDMAPS search	23038.1	34303.4	20814.5	6541.99	1834.96	440.84	16247.5	10042.3	7166.07	13607.1
292.205	292.204	3.39702	14.3949	10-OPDA	http://www.kegg.jp/entry/C16325	C16325	C18H28O3	KEGG search	5278.14	12626.1	7327.33	1478.77	374.329	267.296	3287.31	1643.4	867.98	2614.26
236.217	236.214	12.7733	15.8034	11,13-hexadecadienal	http://www.lipidmaps.org/data/LMSDRecord.php?LMID=LMFA06000095	LMFA06000095	C16H28O	LIPIDMAPS search	68958.1	39026.7	42986.2	86795.4	1823.97	2158.8	40430.5	6888.25	69807.8	27437.3
562.637	562.642	-8.87995	17.673	11,15,23-Trimethylheptatriacontane	http://www.lipidmaps.org/data/LMSDRecord.php?LMID=LMFA11000193	LMFA11000193	C40H82	LIPIDMAPS search	29560.7	68995.4	73260.8	31198.2	51989.1	137750	89355.8	25294.5	39655.3	113128
264.244	264.245	-5.53851	18.7916	11E,14E-Octadecadienal	http://www.lipidmaps.org/data/LMSDRecord.php?LMID=LMFA06000233	LMFA06000233	C18H32O	LIPIDMAPS search	22444.3	26776.3	12182.1	18342.9	381.532	429.264	18720	78210.3	5001.29	14137.2
272.239	272.235	13.2811	15.7582	11-hydroxy palmitic acid	http://www.lipidmaps.org/data/LMSDRecord.php?LMID=LMFA01050049	LMFA01050049	C16H32O3	LIPIDMAPS search	4184.51	2285.45	2572.72	8597.52	332.335	173.587	2706.25	17247.9	7922.58	2347.36
310.355	310.36	-14.9707	18.8513	11-Methylheneicosane	http://www.lipidmaps.org/data/LMSDRecord.php?LMID=LMFA11000211	LMFA11000211	C22H46	LIPIDMAPS search	2095.83	3005.62	5175.45	5978.51	14143	10088.4	6510.55	6657.57	4572.01	11353.5
377.258	377.257	4.49216	17.3706	12-HETE-Gly	http://www.lipidmaps.org/data/LMSDRecord.php?LMID=LMFA08020144	LMFA08020144	C22H35NO4	LIPIDMAPS search	4562.22	6458.04	4953.97	6673.63	164.075	163.398	5585.1	14666.7	5171.09	2707.77
294.224	294.2195	#VALUE!	14.4677	12-keto-8E,10E-octadecadienoic acid	http://www.lipidmaps.org/data/LMSDRecord.php?LMID=LMFA01031164	LMFA01031164	C18H30O3	LIPIDMAPS search	13264	30548.9	11542.3	8225.14	193.774	162.8	10582.3	8354.39	8390.06	7127.55
296.24	296.235	14.8903	14.6988	12S,13R-EpOME	http://www.lipidmaps.org/data/LMSDRecord.php?LMID=LMFA02000282	LMFA02000282	C18H32O3	LIPIDMAPS search	22402	30128.9	11158.5	5093	202.084	220.81	14637.3	9829.07	16863.6	7526.72
234.166	234.162	15.3158	7.32678	13-Hydroxygermacrone	http://www.kegg.jp/entry/C17491	C17491	C15H22O2	KEGG search	8943.47	11274.7	6923.12	5734.23	431236	978419	302661	8567.81	263224	330399
292.207	292.204	12.6039	15.8249	13-keto-9Z,11E,15Z-octadecatrienoic acid	http://www.lipidmaps.org/data/LMSDRecord.php?LMID=LMFA02000028	LMFA02000028	C18H28O3	LIPIDMAPS search	12245.1	8307.91	7417.92	5488.68	517.014	497.926	9475.14	14260.5	13903	5552.56
292.208	292.204	14.1846	17.2723	13S-HODTA	http://www.lipidmaps.org/data/LMSDRecord.php?LMID=LMFA02000373	LMFA02000373	C18H28O3	LIPIDMAPS search	228.157	2944.49	249.585	243.807	129.333	171.641	3308.49	11632.5	3656.77	3376.61
252.248	252.245	12.2449	15.7764	14S-Methyl-8E-hexadecenal	http://www.lipidmaps.org/data/LMSDRecord.php?LMID=LMFA06000208	LMFA06000208	C17H32O	LIPIDMAPS search	3628.29	2242.24	2261.47	1828.19	99234.1	96138.2	46944.1	11746.7	70431.9	85649.8
316.207	316.204	10.3312	15.7447	15-deoxy-delta-12,14-PGA2	http://www.lipidmaps.org/data/LMSDRecord.php?LMID=LMFA03010172	LMFA03010172	C20H28O3	LIPIDMAPS search	89860.8	125995	77803.2	23090.8	274.042	241.265	73123.5	50504.3	26289.5	53422.8
368.258	368.256	4.96632	15.4167	15-methyl-15S-PGF2alpha	http://www.lipidmaps.org/data/LMSDRecord.php?LMID=LMFA03010080	LMFA03010080	C21H36O5	LIPIDMAPS search	1692.75	1719.6	1305.38	1199.46	132.195	94.9545	1362.28	9842.09	4518.66	895.946
638.596	638.6	-6.55471	17.792	16:0 Campesterol ester	http://www.lipidmaps.org/data/LMSDRecord.php?LMID=LMST01020043	LMST01020043	C44H78O2	LIPIDMAPS search	3907.76	7139.15	5765.02	5879.41	95.1289	124.987	5867.54	1038.05	404.625	3642.81
330.143	330.139	11.9236	7.89549	17alpha-Chloroethynylestradiol	http://www.kegg.jp/entry/C15073	C15073	C20H23ClO2	KEGG search	5532.48	42949.8	10523	695.197	138.032	94.5757	12940.4	960.841	2051.64	14049.2
305.239	305.236	10.1783	11.0813	17beta-Nitro-5alpha-androstane	http://www.kegg.jp/entry/C15281	C15281	C19H31NO2	KEGG search	792.009	620.299	937.163	1568.41	121.435	141.661	422.28	14948.6	4955.88	402.224
294.223	294.219	11.9106	15.9088	17-Hydroxylinolenic acid	http://www.kegg.jp/entry/C16346	C16346	C18H30O3	KEGG search	123927	176201	97574.3	68416.7	242.61	230.356	83575.1	117871	59595.7	62516.6
354.198	354.194	9.98634	15.8594	17-O-Acetylnorajmaline	http://www.kegg.jp/entry/C11809	C11809	C21H26N2O3	KEGG search	1069.2	1785.64	1735.11	812.031	181.611	113.599	1928.47	6532.37	841.716	1230.94
316.28	316.277	11.6829	14.197	17-Propyl-5alpha-androst-2-en-17beta-ol	http://www.kegg.jp/entry/C14933	C14933	C22H36O	KEGG search	14717.3	10748.9	12484.1	15442.6	1206.77	1420.58	9849.38	45446.2	10958.3	7326.31
340.338	340.334	12.0958	17.924	19-methyl-heneicosanoic acid	http://www.lipidmaps.org/data/LMSDRecord.php?LMID=LMFA01020227	LMFA01020227	C22H44O2	LIPIDMAPS search	446	350	264	243.333	5241.67	5245	2414.9	3699.67	4162.23	5211
378.281	378.277	10.5362	17.9615	1-Arachidonoylglycerol	http://www.kegg.jp/entry/C13857	C13857	C23H38O4	KEGG search	99804.5	83034.1	95304.4	101696	406.685	350.403	102567	31574.7	150492	42808.9
576.522	576.5270	#VALUE!	14.5035	1-Methoxy-1,2-dihydrophytoene	http://www.lipidmaps.org/data/LMSDRecord.php?LMID=LMPR01070438	LMPR01070438	C41H68O	LIPIDMAPS search	192.172	255.323	184.957	2827.46	76.3315	89.6976	214.828	81.1698	74.0604	213.84
302.246	302.246	1.11006	17.3249	1-O-(2R-hydroxy-4Z-tetradecenyl)-sn-glycerol	http://www.lipidmaps.org/data/LMSDRecord.php?LMID=LMGL01020053	LMGL01020053	C17H34O4	LIPIDMAPS search	6397.15	8071.92	16373.8	40848.2	369.888	571.227	1425.89	469.278	289	1035.47
746.605	746.606	-1.97455	18.9514	1-O-Hexadecyl-2-(9Z-octadecenoyl)-sn-glycero-3-phosphocholine	http://www.kegg.jp/entry/C13894	C13894	C42H85NO7P	KEGG search	2199.05	4757.16	4099	7667.81	131.889	111.134	4972.52	7538.08	1222.58	2064.16
364.295	364.298	-8.22829	7.55341	2-(8-[3]-ladderane-octanyl)-sn-glycerol	http://www.lipidmaps.org/data/LMSDRecord.php?LMID=LMGL01020026	LMGL01020026	C23H40O3	LIPIDMAPS search	563.341	353.245	235.845	380.078	12220.5	12208.4	4392.62	4236.77	18202.9	8539.53
637.532	637.536	-6.02492	17.7138	2,2',4,4',5,5'-Hexabromodiphenyl ether	http://www.kegg.jp/entry/C18137	C18137	C12H4Br6O	KEGG search	1680.89	2601.6	6483.98	3733.73	95.2545	247.708	8359.81	1227.51	330.035	2092.3
308.139	308.141	-8.2232	9.51217	2',4'-Dihydroxy-3'-(1,1-dimethyl-2-propenyl)chalcone	http://www.lipidmaps.org/data/LMSDRecord.php?LMID=LMPK12120008	LMPK12120008	C20H20O3	LIPIDMAPS search	1952.64	1400.3	951.325	851.781	124.908	131.32	816.18	3688.76	2425.91	757.157
236.248	236.25	-9.39662	15.8957	2,6,8,12-Tetramethyl-2,4-tridecadiene	http://www.lipidmaps.org/data/LMSDRecord.php?LMID=LMFA11000336	LMFA11000336	C17H32	LIPIDMAPS search	5373.48	3665.33	3649.13	3618.43	202775	185053	78761.1	69019.4	132795	149860
332.211	332.215	-13.4125	15.9202	21-Fluoroprogesterone	http://www.kegg.jp/entry/C14488	C14488	C21H29FO2	KEGG search	791.332	1383.72	1476.49	822.625	722.021	581.47	1420.24	4577.65	989.017	1291.24
494.353	494.357	-7.58938	16.2862	24,24-difluoro-1alpha,25-dihydroxy-26,27-dimethyl-24a-homovitamin D3 / 24,24-difluoro-1alpha,25-dihydroxy-26,27-dimethyl-24a-homocholecalciferol	http://www.lipidmaps.org/data/LMSDRecord.php?LMID=LMST03020457	LMST03020457	C30H48F2O3	LIPIDMAPS search	21404.1	13294.5	11348.4	8285.26	833.67	511.417	8012.83	21982.2	7901.12	9848.49
470.371	0	#DIV/0!	8.6101	24-methylencycloartan-12-oxo-3beta,22R-diol	http://www.lipidmtaps.org/data/LMSDRecord.php?LMID=LMST01100044	LMST01100044	C31H50O3	LIPIDMAPS search	114.06	104.549	50.5791	62.164	11123.1	10437.3	3917.06	4177.2	7899.46	6201.07
380.294	380.293	2.27079	18.9224	24-Nor-5beta-cholane-3alpha,12alpha,22,23-tetrol	http://www.lipidmaps.org/data/LMSDRecord.php?LMID=LMST04060006	LMST04060006	C23H40O4	LIPIDMAPS search	17599.6	43897.2	48225.4	21661.8	403.328	411.854	54270.3	125509	15884.2	33747.1
381.072	381.069	8.66622	1.47457	2-Amino-5-formylamino-6-(5-phospho-D-ribosylamino)pyrimidin-4(3H)-one	http://www.kegg.jp/entry/C15563	C15563	C10H16N5O9P	KEGG search	3639.7	7947.23	2894.12	2528.19	75.6447	57.0529	55.3603	87.9804	75.9679	4395.25
266.258	266.261	-10.868	18.9149	2E,13Z-octadecadien-1-ol	http://www.lipidmaps.org/data/LMSDRecord.php?LMID=LMFA05000057	LMFA05000057	C18H34O	LIPIDMAPS search	1981.36	5048.24	4582.12	6122.3	228.381	189.924	7067.45	12720.7	2252.35	3938.19
330.073	330.074	-2.94239	12.1851	2'-Hydroxy-5'-methoxybiochanin A	http://www.lipidmaps.org/data/LMSDRecord.php?LMID=LMPK12050334	LMPK12050334	C17H14O7	LIPIDMAPS search	66990.2	52442.4	54869.6	52247.8	181.657	144.183	36387	46041.5	16725.9	22784.4
268.092	268.089	11.6437	9.22598	2-Hydroxybenzo[a]pyrene	http://www.kegg.jp/entry/C14459	C14459	C20H12O	KEGG search	3164.38	6473.47	90.5409	85.1172	41.3477	69.2103	64.8119	51.6872	57.1772	79.7751
560.497	560.496	3.14807	18.0254	2-Hydroxy-monocyclophytoene	http://www.lipidmaps.org/data/LMSDRecord.php?LMID=LMPR01070521	LMPR01070521	C40H64O	LIPIDMAPS search	497.345	936.421	897.983	1463.22	136.68	155.601	3677.25	6933.42	4407.09	1654.94
147.065	147.068	-22.9148	5.10835	2-Indanone oxime	http://www.kegg.jp/entry/C14639	C14639	C9H9NO	KEGG search	4090.56	5616.12	2195.62	1308.32	157.838	188.074	1404.89	5595.87	2203.19	2240.27
147.084	147.089	-36.9362	5.13141	3(1)-Hydroxy-L-isoleucine	http://www.kegg.jp/entry/C22300	C22300	C6H13NO3	KEGG search	743.727	918.005	349.365	303.802	8624.8	8431.71	3934.7	3896.91	6679.77	7790.63
254.296	254.297	-3.97556	15.8785	3,13-Dimethylhexadecane	http://www.lipidmaps.org/data/LMSDRecord.php?LMID=LMFA11000360	LMFA11000360	C18H38	LIPIDMAPS search	96.152	74.2668	70.5955	120.333	8077.99	8873.19	3482.23	3959.48	6086.74	6185.88
270.056	270.053	12.1923	12.04	3',4',7-Trihydroxyisoflavone	http://www.kegg.jp/entry/C14313	C14313	C15H10O5	KEGG search	38342.3	21908	24484	18197.3	209.352	103.419	60478.7	113833	6725.24	52008.4
314.249	314.246	10.8853	15.7488	3-Acetoxy-palmitic acid	http://www.lipidmaps.org/data/LMSDRecord.php?LMID=LMFA01050550	LMFA01050550	C18H34O4	LIPIDMAPS search	3955.04	12583.4	273.117	253.247	1680.04	758.08	5793.22	5901.43	13648.2	6163.51
204.08	204.079	5.27329	15.2709	3-Butylidene-7-hydroxyphthalide	http://www.kegg.jp/entry/C09921	C09921	C12H12O3	KEGG search	5140.79	3545.32	4385.39	5300.54	223.828	126.521	2896.67	15239.2	13238.7	1790.08
484.24	484.238	3.35203	10.9241	3''-Deamino-3''-hydroxykanamycin B	http://www.kegg.jp/entry/C21254	C21254	C18H36N4O11	KEGG search	2768.79	637.036	486.859	4448.82	98.8672	111.333	212.659	1256.42	503.59	180.667
338.393	338.391	6.01022	17.9292	3-Methyltricosane	http://www.lipidmaps.org/data/LMSDRecord.php?LMID=LMFA11000407	LMFA11000407	C24H50	LIPIDMAPS search	83.0309	73.6432	78.728	93.1704	15290.9	15321.6	5966.33	5599.87	10203.9	11785.6
710.353	710.351	2.48034	10.7176	3-O(4-O-beta-D-glucopyranosyl-alpha-L-rhamnopyranosyl)-3beta,14beta,16beta-trihydroxy-5beta-bufa-20,22-dienolide	http://www.lipidmaps.org/data/LMSDRecord.php?LMID=LMST01130045	LMST01130045	C36H54O14	LIPIDMAPS search	319.684	233.902	189.032	309.61	3141.48	2858.29	1748.69	4714.27	2766.08	3645
594.262	594.268	-8.95124	9.53035	3-O(beta-D-glucopyranosyl)-3beta,5beta,14beta,16beta-tetrahydroxy-19-oxo-bufa-20,22-dienolide	http://www.lipidmaps.org/data/LMSDRecord.php?LMID=LMST01130043	LMST01130043	C30H42O12	LIPIDMAPS search	13603.1	7784.77	4212.03	8547.73	113968	114587	28353.4	40528.7	83483.9	53874.1
183.977	183.977	-0.759168	1.48489	3-Phosphonooxypyruvate	http://www.kegg.jp/entry/C03232	C03232	C3H5O7P	KEGG search	185.848	216.795	164.244	206.691	5288.73	4357.75	1218.2	4222.89	4520.08	4413.99
274.192	274.193	-4.25126	13.9215	3Z,6Z,9Z,12Z,15Z-octadecapentaenoic acid	http://www.lipidmaps.org/data/LMSDRecord.php?LMID=LMFA01030360	LMFA01030360	C18H26O2	LIPIDMAPS search	3811.24	8072.35	3841.68	988.618	96.4511	222.822	2953.91	1256.15	617.98	1941.63
208.118	208.121	-13.3589	5.21818	4-Dimethylamino-L-phenylalanine	http://www.kegg.jp/entry/C18619	C18619	C11H16N2O2	KEGG search	6913.91	10759.6	7763.94	12001.7	165.956	107.053	5554.35	24922.8	3760.36	3915.05
146.053	146.058	-33.7729	7.31201	4-Hydroxy-2-oxohexanoic acid	http://www.kegg.jp/entry/C06762	C06762	C6H10O4	KEGG search	1988.43	1815.21	1088.25	989.613	25004.8	41504.2	16204.5	8510.09	14324.9	31361.2
381.082	381.085	-8.75097	11.9594	4-Hydroxy-6-methylpretetramide	http://www.kegg.jp/entry/C06628	C06628	C20H15NO7	KEGG search	8309.48	12352.4	6461.9	9360.68	48.6178	55.7506	3136.48	68.951	50.4357	53.2214
315.282	315.277	14.0461	14.1311	4-hydroxy-8cis-sphingenine	http://www.lipidmaps.org/data/LMSDRecord.php?LMID=LMSP01080009	LMSP01080009	C18H37NO3	LIPIDMAPS search	147405	101131	82980.2	149423	306.928	251.074	76371.2	396113	94405.1	57398.6
162.067	162.068	-7.63235	12.2343	4-Hydroxycinnamoylmethane	http://www.kegg.jp/entry/C12088	C12088	C10H10O2	KEGG search	9400.65	8458.76	3480.61	10138.4	6818.23	5289.56	6448.66	17032.4	6762.71	6648.45
368.364	368.365	-4.94179	17.5097	4-Methyl-3-heptyl palmitate	http://www.lipidmaps.org/data/LMSDRecord.php?LMID=LMFA07010658	LMFA07010658	C24H48O2	LIPIDMAPS search	196.948	281.641	282.53	209.21	10875.1	5777.09	3272.28	2572.66	1176.72	6738.18
234.234	234.235	-4.30823	15.7708	4Z,8Z,11Z-Heptadecatriene	http://www.lipidmaps.org/data/LMSDRecord.php?LMID=LMFA11000170	LMFA11000170	C17H30	LIPIDMAPS search	3282.54	1935.11	1865.66	1733.92	75246.8	83911.3	42279.5	5407.03	47701	78468.4
262.233	262.23	10.9714	17.2023	5-(1-hydroxypropan-2-yl)isolongifol-5-ene	http://www.lipidmaps.org/data/LMSDRecord.php?LMID=LMPR0103500003	LMPR0103500003	C18H30O	LIPIDMAPS search	27896.8	30558.2	26145.4	103903	366.885	320.726	21410.9	80134.1	27155.6	12381.6
262.233	262.23	13.8851	17.9486	5-(2-methoxyethyl)isolongifol-5-ene	http://www.lipidmaps.org/data/LMSDRecord.php?LMID=LMPR0103500015	LMPR0103500015	C18H30O	LIPIDMAPS search	7810.16	18067.4	7305.09	7111.9	199.369	221.658	10515.3	27164.9	12421.9	5700.62
338.248	338.246	7.98668	15.4057	5,6-DHET	http://www.kegg.jp/entry/C14772	C14772	C20H34O4	KEGG search	2733.21	5306.52	2258.78	858.027	154.794	93.8728	4858.05	8399.09	5461.29	2895.95
276.212	276.209	11.395	15.5573	5,8,11,14-octadecatetraenoic acid	http://www.lipidmaps.org/data/LMSDRecord.php?LMID=LMFA01030354	LMFA01030354	C18H28O2	LIPIDMAPS search	44363.6	631711	342786	73332.2	272.904	231.695	327347	20139.4	22520	19260.2
282.333	282.329	15.8591	18.6822	5,9-Dimethyloctadecane	http://www.lipidmaps.org/data/LMSDRecord.php?LMID=LMFA11000448	LMFA11000448	C20H42	LIPIDMAPS search	3138.43	246.026	183.291	231.855	11436.4	11017.9	4535.27	4911.29	6031.31	8523.5
376.264	376.261	7.55959	17.3265	5alpha-Androstane-3beta,17beta-diol diacetate	http://www.kegg.jp/entry/C15346	C15346	C23H36O4	KEGG search	33802.7	41983.6	35004.2	66174	368.226	363.707	29215.6	26276.2	42204.5	24833.4
274.192	274.193	-4.16181	15.3985	5E-Octadecene-7,9-diynoic acid	http://www.lipidmaps.org/data/LMSDRecord.php?LMID=LMFA01030737	LMFA01030737	C18H26O2	LIPIDMAPS search	2302.79	6656.13	3421.84	629.724	129.72	95.8218	3638.1	3778.87	751.063	2741.5
300.108	300.111	-11.6069	12.1465	5-Nitro-2-(3-phenylpropylamino)benzoic acid	http://www.kegg.jp/entry/C13705	C13705	C16H16N2O4	KEGG search	1831.36	1199.94	944.014	726.433	22234	3364.47	8632.83	13909.3	5847.47	15672.1
568.303	568.304	-0.388538	11.8211	5-Oxoavermectin ''1b'' aglycone	http://www.kegg.jp/entry/C11962	C11962	C33H44O8	KEGG search	4292.67	4194.11	4838.7	10864.2	103.292	111.152	1093.13	3188.45	608.885	775.077
320.238	320.235	9.14594	16.0427	5R,6R-epoxy-9E-eicosen-7-ynoic acid	http://www.lipidmaps.org/data/LMSDRecord.php?LMID=LMFA01070046	LMFA01070046	C20H32O3	LIPIDMAPS search	4478.18	4603.02	4004.66	5570.78	146.893	113.905	4284.57	12139.7	3036.55	2374.78
278.228	278.2246	#VALUE!	15.916	5Z,9Z,12E-octadecatrienoic acid	http://www.lipidmaps.org/data/LMSDRecord.php?LMID=LMFA01030343	LMFA01030343	C18H30O2	LIPIDMAPS search	386277	367802	295067	142212	318.851	375.654	143146	278514	139446	155987
236.25	236.25	0.16416	15.8955	6,9-Heptadecadiene	http://www.lipidmaps.org/data/LMSDRecord.php?LMID=LMFA11000472	LMFA11000472	C17H32	LIPIDMAPS search	5159.17	3057.52	2951.92	3015.55	180778	172593	87003.7	63771.5	115029	157323
567.311	567.317	-9.53702	11.7432	6alpha-Glucuronosylhyodeoxycholate	http://www.kegg.jp/entry/C11246	C11246	C30H47O10	KEGG search	26003.6	21390.9	23423.2	61811.2	174.221	195.816	4577.66	16362.2	2682.85	3638.69
315.28	315.277	9.93998	14.4656	6-hydroxysphingosine	http://www.lipidmaps.org/data/LMSDRecord.php?LMID=LMSP01080003	LMSP01080003	C18H37NO3	LIPIDMAPS search	132435	93842.8	109862	134041	1068.96	198.333	82494.7	194080	87519.9	52474.6
228.176	228.173	13.8396	1.77042	7(S)-methoxy-dodedec-4E-enoic acid	http://www.lipidmaps.org/data/LMSDRecord.php?LMID=LMFA01080033	LMFA01080033	C13H24O3	LIPIDMAPS search	496.361	622.78	464.207	777.737	19031.2	13878.8	6051.75	24190.5	30826.1	14690.8
314.119	314.115	10.3669	13.885	7,2'-Dihydroxy-5,8-dimethyl-4',5'-methylenedioxyflavan	http://www.lipidmaps.org/data/LMSDRecord.php?LMID=LMPK12020251	LMPK12020251	C18H18O5	LIPIDMAPS search	1603.16	1215.14	849.305	3131.66	93.7067	61.7883	1111.08	10481	1313.29	765.399
296.236	296.235	1.97043	15.8972	7-Methoxy-9-methyl-4E,8E-hexadecadienoic acid	http://www.lipidmaps.org/data/LMSDRecord.php?LMID=LMFA01080011	LMFA01080011	C18H32O3	LIPIDMAPS search	39286.3	27130.1	13928.1	51635	309.369	266.593	13450.6	111981	39470.9	33944.7
390.274	390.277	-8.03478	19.5059	7-oxolithocholic acid	http://www.lipidmaps.org/data/LMSDRecord.php?LMID=LMST04010150	LMST04010150	C24H38O4	LIPIDMAPS search	2123.79	2310.17	3295.01	8467.67	200.419	179.185	2662.77	26851	6283.31	1583.68
268.096	268.092	13.1544	4.80824	8-Azaadenosine	http://www.kegg.jp/entry/C11265	C11265	C9H12N6O4	KEGG search	5486.52	7950.91	3022.18	2458.48	103.527	73.0458	1693.25	6517.21	2470.03	2813.97
236.217	236.214	13.1771	15.8407	8E,11Z-Hexadecadienal	http://www.lipidmaps.org/data/LMSDRecord.php?LMID=LMFA06000204	LMFA06000204	C16H28O	LIPIDMAPS search	56611.1	39026.7	42986.2	86795.4	1823.97	2158.8	40430.5	113635	64313.2	27437.3
238.268	238.266	7.07035	17.7608	8Z-Heptadecene	http://www.lipidmaps.org/data/LMSDRecord.php?LMID=LMFA11000102	LMFA11000102	C17H34	LIPIDMAPS search	308.931	558.495	243.25	129.807	15969.3	11531.7	5819.86	7132.21	7245.85	9908.5
294.217	294.219	-9.09152	15.8435	9(S)-HOT	http://www.kegg.jp/entry/C16326	C16326	C18H30O3	KEGG search	87360.4	165338	122523	78120.2	405.56	338.45	91047.5	115721	46370.3	51481.8
292.204	292.204	1.83871	15.6019	9,10-EOT	http://www.kegg.jp/entry/C16324	C16324	C18H28O3	KEGG search	12748.4	29507.9	14521.1	10884.4	482.013	472.243	17688	11775.8	14890.7	5977.11
294.222	294.219	6.91511	14.5763	9-OxoODE	http://www.kegg.jp/entry/C14766	C14766	C18H30O3	KEGG search	12231.2	26317.7	14306.4	7667.24	142.069	154.757	10364.4	14117	7947.39	6384.29
278.265	278.261	14.8315	15.7997	9S,10R-Epoxy-6Z,12Z-nonadecadiene	http://www.lipidmaps.org/data/LMSDRecord.php?LMID=LMFA12000298	LMFA12000298	C19H34O	LIPIDMAPS search	11652.9	10478.4	11106.9	5579.02	450662	369785	171243	203427	310856	331370
276.213	276.209	13.671	14.64	9Z,11Z,13E,15E-octadecatetraenoic acid	http://www.lipidmaps.org/data/LMSDRecord.php?LMID=LMFA01030358	LMFA01030358	C18H28O2	LIPIDMAPS search	41888	125586	56530.9	24854.7	4264.13	2463.54	41667	44602.1	24621.1	32673.6
562.413	562.418	-8.77504	17.9191	Aaptopurpurin	http://www.lipidmaps.org/data/LMSDRecord.php?LMID=LMPR01070995	LMPR01070995	C41H54O	LIPIDMAPS search	1880.63	2650.94	2681.49	5185.19	65.2886	82.3564	1136.62	191.662	87.4029	610.299
475.279	475.284	-9.51303	16.0558	Alangimarckine	http://www.kegg.jp/entry/C09328	C09328	C29H37N3O3	KEGG search	30747.5	27429.7	23757.6	9439.45	118.183	162.566	13839.9	10186.9	9045.79	10206.3
218.167	218.167	1.07052	11.085	Albaflavenone	http://www.kegg.jp/entry/C17954	C17954	C15H22O	KEGG search	1691.25	1469.33	1641.45	2727.05	207.664	239.07	951.843	21797.3	5637.12	712.99
316.207	316.204	10.1807	15.8114	all-trans-4-Hydroxyretinoic acid	http://www.kegg.jp/entry/C16677	C16677	C20H28O3	KEGG search	81016.8	118739	68434.4	21242.1	274.042	241.265	73123.5	48045.3	23412.2	47224.1
903.587	903.584	3.6384	17.4778	Am-PE(16:0/20:3(8Z,11Z,14Z))	http://www.lipidmaps.org/data/LMSDRecord.php?LMID=LMGP21010007	LMGP21010007	C47H86NO13P	LIPIDMAPS search	1061.01	2961.53	142.04	4546.25	46.363	59.4247	480.549	68.518	49.5556	46.8187
636.339	636.341	-2.9454	17.4679	Ansatrienin A	http://www.kegg.jp/entry/C12098	C12098	C36H48N2O8	KEGG search	16221	34754.3	4148.06	20023.4	39.8408	54.1584	5246.47	63.8948	35.415	3478.01
578.166	578.164	3.81728	9.7902	Apigenin 7-O-neohesperidoside	http://www.kegg.jp/entry/C12627	C12627	C27H30O14	KEGG search	36429	56338.7	47576.3	24025.3	92.8172	82.3376	29793.9	12188.4	2140.41	14982.4
312.107	312.106	3.31904	9.60118	Arabino-galactose	http://www.kegg.jp/entry/C07285	C07285	C11H20O10	KEGG search	988.952	621.389	614.073	1188.55	6401.28	3496.05	2683.68	2841.8	4527.94	5346.04
506.505	506.506	-2.4305	16.3834	Arachidyl myristoleate	http://www.lipidmaps.org/data/LMSDRecord.php?LMID=LMFA07010130	LMFA07010130	C34H66O2	LIPIDMAPS search	109669	66791.5	180517	347945	97.3766	103.051	12488.6	69.7933	86.7896	7823.21
1174.81	1174.81	3.02055	10.1417	asialo-GM2(d18:1/24:1(15Z))	http://www.lipidmaps.org/data/LMSDRecord.php?LMID=LMSP0503AA07	LMSP0503AA07	C62H114N2O18	LIPIDMAPS search	2143.19	865.04	709.52	3997.51	8767.71	6377.69	3060.23	6315.13	7650.45	5591.45
376.257	376.261	-12.258	17.3643	Austroyunone A	http://www.lipidmaps.org/data/LMSDRecord.php?LMID=LMPK13070017	LMPK13070017	C23H36O4	LIPIDMAPS search	22810.2	41641.8	31776.4	60106	484.509	533.632	42756	81125.9	22586	15913.1
326.355	326.355	-0.24949	17.5094	Behenyl alcohol	http://www.lipidmaps.org/data/LMSDRecord.php?LMID=LMFA05000008	LMFA05000008	C22H46O	LIPIDMAPS search	386.327	562.711	544.025	405.786	10205.5	8996.17	6207.28	5398.91	2908.06	12346.8
588.584	588.585	-0.962879	17.8037	Behenyl linoleate	http://www.lipidmaps.org/data/LMSDRecord.php?LMID=LMFA07010170	LMFA07010170	C40H76O2	LIPIDMAPS search	3896.83	5208.58	14475.7	25931.2	133.308	188.509	1159.14	100.131	102.89	729.134
164.067	164.069	-11.0031	3.25786	beta-L-Rhamnose	http://www.kegg.jp/entry/C02338	C02338	C6H12O5	KEGG search	460.545	771.308	446.492	367.636	4305.7	3179.23	2579.88	7337	5280.84	5121.54
331.183	331.178	13.1775	13.8815	Bucharidine	http://www.kegg.jp/entry/C10652	C10652	C19H25NO4	KEGG search	282.324	178.607	300.021	385.448	5689.15	635.686	2518.77	3919.61	841.555	3848.25
374.247	374.246	3.12328	16.6338	Calcitroic acid	http://www.kegg.jp/entry/C18230	C18230	C23H34O4	KEGG search	2826.86	3844.99	5147.45	9455.91	104.076	105.801	2057.2	3028	1515.17	1036.28
245.257	245.258	-3.76074	17.2173	Caldopentamine	http://www.kegg.jp/entry/C21100	C21100	C12H31N5	KEGG search	417.943	416.285	472.309	668.897	4661.42	5071.37	2530.46	2888.38	2427.14	4568.39
637.602	637.601	1.51902	17.8757	Cer(d16:1(4E)/24:0(2OH))	http://www.lipidmaps.org/data/LMSDRecord.php?LMID=LMSP02010086	LMSP02010086	C40H79NO4	LIPIDMAPS search	18225.8	22621.5	16031.6	16344.4	154.344	207.178	16625.2	2753.72	885.17	11237.8
523.494	523.496	-5.35827	18.1612	Cer(d16:1/17:0)	http://www.lipidmaps.org/data/LMSDRecord.php?LMID=LMSP02010015	LMSP02010015	C33H65NO3	LIPIDMAPS search	1118.27	345.906	280.615	224.438	33158.5	35392.1	13328.1	13752.8	21164.3	27872.1
563.526	563.528	-2.3788	17.9513	Cer(d16:1/20:1)	http://www.lipidmaps.org/data/LMSDRecord.php?LMID=LMSP02010048	LMSP02010048	C36H69NO3	LIPIDMAPS search	14698.4	47843.3	47664.4	76268.6	274.458	303.968	27933.9	823.436	298.606	8789.84
593.575	593.575	1.33675	18.6792	Cer(d18:1/20:0)	http://www.lipidmaps.org/data/LMSDRecord.php?LMID=LMSP02010007	LMSP02010007	C38H75NO3	LIPIDMAPS search	815.02	1923.28	4250.07	7334.62	126.877	143.05	446.741	109.915	95.6691	447.969
554.48	554.481	-2.02859	15.7857	Cerotylserotonin	http://www.lipidmaps.org/data/LMSDRecord.php?LMID=LMFA08020354	LMFA08020354	C36H62N2O2	LIPIDMAPS search	403.741	779.42	344.47	4413.04	165.227	176.381	367.683	139.851	236.645	585.809
916.54	916.54	0.759054	17.1299	Chikusetsusaponin III	http://www.kegg.jp/entry/C17539	C17539	C47H80O17	KEGG search	3577.79	6066.46	6881.97	10207.9	33.6614	51.7956	2212.55	42.2821	73.8314	1346.84
252.115	252.116	-2.8789	5.36744	Cimetidine	http://www.kegg.jp/entry/C06952	C06952	C10H16N6S	KEGG search	6009.73	2802.74	1836.59	1868.22	216.997	84.7361	1607.14	2924.11	981.889	1377.4
252.115	252.115	-0.025491	5.37339	cis-Hinokiresinol	http://www.kegg.jp/entry/C10628	C10628	C17H16O2	KEGG search	6671.66	2802.74	1836.59	1868.22	216.997	84.7361	1607.14	2924.11	981.889	1377.4
292.204	292.204	-0.0842576	12.3944	Colnelenic acid	http://www.kegg.jp/entry/C16320	C16320	C18H28O3	KEGG search	1534.32	4125.51	1692.84	808.837	69.2833	478.637	1729	602.925	728.835	1257.6
377.195	377.199	-10.0448	4.93275	Cryptopleurine	http://www.kegg.jp/entry/C10586	C10586	C24H27NO3	KEGG search	340.187	684.146	422.239	378.108	77.8331	60.1381	183.471	9050.08	999.313	283.621
520.298	520.304	-10.3905	16.4349	Cyasterone	http://www.kegg.jp/entry/C08816	C08816	C29H44O8	KEGG search	803.937	2780.49	5020.82	12979.5	221.684	240.634	5148.33	752.876	409.394	626.06
280.117	280.121	-16.0117	13.9863	Cyclopeptine	http://www.kegg.jp/entry/C20579	C20579	C17H16N2O2	KEGG search	2448.78	3881.52	2151.74	2853.26	1800.67	20170.5	5424.55	848.737	9420.08	6600.47
300.142	300.143	-5.85123	15.2473	Dapdiamide A	http://www.kegg.jp/entry/C20962	C20962	C12H20N4O5	KEGG search	10231.4	7137.92	6128.71	4654.7	185.797	166.67	4126.1	8273.3	7035.9	2599
314.162	314.159	9.62157	13.8158	Dapdiamide B	http://www.kegg.jp/entry/C20963	C20963	C13H22N4O5	KEGG search	418.325	301.153	237.758	559.041	12676.9	2026.72	5621.9	6902	2478.71	9984.77
174.11	174.112	-9.25036	1.35113	D-Arginine	http://www.kegg.jp/entry/C00792	C00792	C6H14N4O2	KEGG search	0	0	0	0	0	0	0	0	0	0
1044.81	1044.81	-0.128052	17.1935	DAT(19:0/25:0(2Me[S],3OH[S],4Me[S],6Me[S]))	http://www.lipidmaps.org/data/LMSDRecord.php?LMID=LMSL03000018	LMSL03000018	C59H112O14	LIPIDMAPS search	11719.1	6198.77	6957.43	3684.33	3682.58	2626.66	6257.23	10198	4601.57	12142.1
240.146	240.151	-22.7042	1.26725	Dehydrofalcarinone	http://www.kegg.jp/entry/C08445	C08445	C17H20O	KEGG search	0	0	0	0	0	0	0	0	0	0
638.58	638.585	-6.92386	17.7676	DG(16:0/21:0/0:0)[iso2]	http://www.lipidmaps.org/data/LMSDRecord.php?LMID=LMGL02010087	LMGL02010087	C40H78O5	LIPIDMAPS search	3377.81	1824.51	4412.9	5369.39	84.8585	141.475	5281.3	1020.68	386.397	2926.25
550.493	550.496	-5.10099	18.3235	DG(P-14:0/18:1(9Z))	http://www.lipidmaps.org/data/LMSDRecord.php?LMID=LMGL02040001	LMGL02040001	C35H66O4	LIPIDMAPS search	704.751	488.798	1089.42	6308.37	17461.1	15743.1	5025.45	5307.96	3191.44	12516.5
304.244	304.24	10.9891	18.995	Dihydroabietic acid	http://www.kegg.jp/entry/C17920	C17920	C20H32O2	KEGG search	9635.41	16677	8390.01	4813.72	234.27	244.952	85606.8	108636	76872.7	13457.3
278.156	278.152	15.8992	15.0979	Diisobutyl phthalate	http://www.kegg.jp/entry/C15205	C15205	C16H22O4	KEGG search	8206.44	4642.31	4017.49	5095.74	366.339	209.8	2358.36	12573.2	13642.4	1934.05
233.039	233.036	14.2474	12.9742	Dopamine 3-O-sulfate	http://www.kegg.jp/entry/C13690	C13690	C8H11NO5S	KEGG search	2962.87	23505.5	17404.3	418.263	53.4211	56.8334	5947.83	267.978	135.421	4646.84
470.373	470.376	-5.4979	8.64322	Eburicoic acid	http://www.kegg.jp/entry/C14495	C14495	C31H50O3	KEGG search	114.06	104.549	50.5791	62.164	11279.1	9857.94	3973.92	4177.2	8101.97	8644.91
381.356	381.361	-11.2177	18.8939	Erucicoyl-EA	http://www.lipidmaps.org/data/LMSDRecord.php?LMID=LMFA08040050	LMFA08040050	C24H47NO2	LIPIDMAPS search	1496.95	1453.21	1284.24	1719.62	20438.9	21068	9780.54	9379.18	7452.73	19875.2
414.206	414.204	5.25463	13.9225	Estra-1,3,5(10)-triene-3,6alpha,17beta-triol triacetate	http://www.kegg.jp/entry/C15382	C15382	C24H30O6	KEGG search	166587	379028	323997	238327	120.098	188.526	236731	12969.7	23584.6	112080
414.208	414.204	9.51722	13.7757	Estra-1,3,5(10)-triene-3,6beta,17beta-triol triacetate	http://www.kegg.jp/entry/C15440	C15440	C24H30O6	KEGG search	230360	16405.3	7746	194614	120.098	188.526	117793	14153.4	25141.9	4718.44
160.111	160.11	6.18356	14.7146	Ethyl (S)-3-hydroxyhexanoate	http://www.kegg.jp/entry/C03865	C03865	C8H16O3	KEGG search	2657.23	2418.36	2298.37	2974.34	17638.1	11515.5	4622.52	6843.31	12803.3	8753.75
532.452	532.449	5.51113	17.4225	FAHFA 16:0/11O(FA 18:3(9Z,12Z,15Z)[R])	http://www.lipidmaps.org/data/LMSDRecord.php?LMID=LMFA07090148	LMFA07090148	C34H60O4	LIPIDMAPS search	322.549	819.001	2197.36	6991.04	639.443	633.534	1167.85	329.923	323.286	714.487
510.467	510.465	3.33299	17.4242	FAHFA 16:0/5O(FA 16:0)	http://www.lipidmaps.org/data/LMSDRecord.php?LMID=LMFA07090033	LMFA07090033	C32H62O4	LIPIDMAPS search	406.707	806.912	1693.86	18529.6	3345.98	3446.08	2453.41	1406.68	1284.77	3009.45
536.484	536.481	6.95332	17.3247	FAHFA 16:1(9Z)/5O(FA 18:0)	http://www.lipidmaps.org/data/LMSDRecord.php?LMID=LMFA07090017	LMFA07090017	C34H64O4	LIPIDMAPS search	316.472	1124.51	2020.52	9401.4	749.382	652.716	1858.32	309.838	499.495	735.019
566.527	566.527	-1.16187	18.5281	FAHFA 18:0/5O(FA 18:0)	http://www.lipidmaps.org/data/LMSDRecord.php?LMID=LMFA07090009	LMFA07090009	C36H70O4	LIPIDMAPS search	355.717	1078.8	1870.78	28950.9	137.89	150.336	1870.84	1690.86	231.398	445.444
758.712	758.715	-3.91222	24.5811	FAHFA 18:1/32O(FA 32:1)	http://www.lipidmaps.org/data/LMSDRecord.php?LMID=LMFA07090154	LMFA07090154	C50H94O4	LIPIDMAPS search	134.456	115.576	344.987	239.991	23122	22960.4	7594.69	6066.92	1449.99	15973.3
786.743	786.746	-4.37944	18.866	FAHFA 18:1/34O(FA 34:1)	http://www.lipidmaps.org/data/LMSDRecord.php?LMID=LMFA07090157	LMFA07090157	C52H98O4	LIPIDMAPS search	43.7738	62.5717	57.4722	90.2137	11935.2	7206.2	948.095	893.803	57.501	605.345
258.104	258.106	-7.48423	1.672	Fluenetil	http://www.kegg.jp/entry/C19031	C19031	C16H15FO2	KEGG search	770.582	3813.65	3685.67	6919.45	191.369	226.084	151.768	194.78	257.56	2156.4
1174.68	1174.68	4.06628	10.1545	Fucoxanthin pyropheophorbide A ester	http://www.lipidmaps.org/data/LMSDRecord.php?LMID=LMPR01070854	LMPR01070854	C75H90N4O8	LIPIDMAPS search	2059.66	831.912	796.22	3842.57	7342.04	5711.41	2655.75	6249.87	6678.41	5336.58
469.222	469.227	-10.4151	8.69683	gentamicin A2e	https://websvc.biocyc.org/compound?orgid=META&id=CPD-14208	CPD-14208	C18H38N3O11	METACYC search	1.71134e+06	2.31872e+06	1.7817e+06	1.97293e+06	288.594	350.186	875466	2.47168e+06	1.46202e+06	1.1052e+06
477.312	477.316	-8.89459	19.0118	Gentamicin C1	http://www.kegg.jp/entry/C07656	C07656	C21H43N5O7	KEGG search	7300.06	5417.64	18837.3	1023.24	142.496	103.652	6023.94	3604.79	292.343	1005.65
330.287	330.292	-14.5993	17.7984	Geranylgeranylacetone	http://www.kegg.jp/entry/C13297	C13297	C23H38O	KEGG search	2800.72	5787.31	1724.35	1626.67	219.705	191.427	5671.83	61632.3	25163.9	2558.34
741.614	741.612	2.94926	18.9374	GlcCer(d15:1/22:0)	http://www.lipidmaps.org/data/LMSDRecord.php?LMID=LMSP0501AA48	LMSP0501AA48	C43H83NO8	LIPIDMAPS search	2336.4	4868.56	3959.98	1733.31	122.76	77.343	2985.13	10090.6	1040.85	2242.14
470.343	470.3396	#VALUE!	8.69778	Glycyrrhetinic acid	http://www.lipidmaps.org/data/LMSDRecord.php?LMID=LMPR0106150014	LMPR0106150014	C30H46O4	LIPIDMAPS search	259	185.905	71.1528	113.24	13819.2	16464.9	6486.27	6077.3	12635.9	12100.7
454.144	454.142	5.39232	9.32055	Gnetin A	http://www.kegg.jp/entry/C10260	C10260	C28H22O6	KEGG search	5033.42	15979.2	5106.82	1451.39	125.002	123.753	7409.14	531.776	4080.3	3704.94
496.296	496.301	-10.7854	16.9952	GS 1500	http://www.lipidmaps.org/data/LMSDRecord.php?LMID=LMST03020614	LMST03020614	C31H44O3S	LIPIDMAPS search	413.663	1188.18	2522.39	9592.03	191.407	190.634	2398.28	344.61	210.157	446.041
227.22	227.225	-20.0759	16.0497	Halaminol A	http://www.lipidmaps.org/data/LMSDRecord.php?LMID=LMSP01080034	LMSP01080034	C14H29NO	LIPIDMAPS search	205602	92953.4	793022	1.47779e+06	105.318	108.65	80106.5	1086.26	744.978	48196.1
640.399	640.398	3.11321	15.9614	Hellebrigenin-3-(14-hydroxy-6Z-tetradecenoate)	http://www.lipidmaps.org/data/LMSDRecord.php?LMID=LMST01020120	LMST01020120	C38H56O8	LIPIDMAPS search	1906.82	1559.78	2011.08	6177.05	71.7431	66.0715	863.15	1686.35	1403.48	458.319
250.13	250.132	-5.95715	7.44871	Heptabarbital	http://www.kegg.jp/entry/C17725	C17725	C13H18N2O3	KEGG search	1989.27	5709.44	4482.6	1020.28	77.1082	85.1654	4763.91	10204.3	1061.8	634.644
414.168	414.168	0.512346	13.9291	Heteroflavanone C	http://www.lipidmaps.org/data/LMSDRecord.php?LMID=LMPK12140478	LMPK12140478	C23H26O7	LIPIDMAPS search	700.488	1814.65	2230.85	2585	116.735	185.638	2978.15	364.444	257.025	576.819
518.318	518.316	3.46481	16.124	Hodgkinsine	http://www.kegg.jp/entry/C09211	C09211	C33H38N6	KEGG search	33243.5	62693.6	85706.7	43220.6	271.89	240.996	65276.4	64238.2	21594.6	16796.2
260.104	260.105	-2.17941	12.1234	Homobaldrinal	http://www.kegg.jp/entry/C16812	C16812	C15H16O4	KEGG search	7160.93	8412.42	3320.63	6540.02	118.647	127.256	5292.1	5992.66	1400.25	2931.82
510.497	510.501	-8.44469	17.406	Hydroxyphthioceranic acid (C33)	http://www.lipidmaps.org/data/LMSDRecord.php?LMID=LMFA01020321	LMFA01020321	C33H66O3	LIPIDMAPS search	19426.2	31889.3	42297.4	261093	1439.15	1487.03	18352.1	604.419	581.531	7939.66
151.045	151.042	25.1772	5.03073	Hypotaurocyamine	http://www.kegg.jp/entry/C02419	C02419	C3H9N3O2S	KEGG search	15745.5	22094.8	6732.75	2704.1	139.44	168.954	6221.06	6031.77	3842.06	7417.02
519.284	519.283	2.46917	16.4607	ibha#22	http://www.lipidmaps.org/data/LMSDRecord.php?LMID=LMFA13040111	LMFA13040111	C28H41NO8	LIPIDMAPS search	511.123	1362.46	1495.63	12422.1	1400.07	1431.37	2244.34	930.914	1121.55	1740.08
310.206	310.204	4.963	14.8619	Ibogaine	http://www.kegg.jp/entry/C09214	C09214	C20H26N2O	KEGG search	18635.8	14330.2	7841.47	1083.96	87.9799	159.434	5533.52	1325.99	13575.8	3337.33
564.185	564.184	1.12607	17.753	Isoliquiritigenin 2'-glucosyl-(1->4)-rhamnoside	http://www.lipidmaps.org/data/LMSDRecord.php?LMID=LMPK12120025	LMPK12120025	C27H32O13	LIPIDMAPS search	4650.96	4338.36	6779.8	7454.1	63.9385	61.9599	1956.94	57.1927	81.679	1170.18
248.183	248.189	-22.2171	7.98818	Isomatrine	http://www.kegg.jp/entry/C17442	C17442	C15H24N2O	KEGG search	1892.02	2767.48	1279.28	1382.56	11548.8	38025.3	11510.4	5472.75	8493.43	20114.8
270.092	270.089	11.8933	12.0605	Isomedicarpin	http://www.lipidmaps.org/data/LMSDRecord.php?LMID=LMPK12070030	LMPK12070030	C16H14O4	LIPIDMAPS search	3645.27	2090.89	1983.65	1979.05	95163.9	9947.56	41597.6	62960.4	11514.9	78639
300.066	300.063	9.98986	12.1402	Kaempferide	http://www.kegg.jp/entry/C10098	C10098	C16H12O6	KEGG search	13742.4	10249.9	7806.28	4413.11	278.659	160.845	16052.3	22882.8	3232.49	11764.5
483.249	483.254	-10.4767	9.06411	Kanamycin B	http://www.kegg.jp/entry/C00825	C00825	C18H37N5O10	KEGG search	500944	384113	175844	353607	309.517	283.857	44651.8	418986	268141	159933
145.069	145.074	-33.8313	7.00177	L-2-Aminoadipate 6-semialdehyde	http://www.kegg.jp/entry/C04076	C04076	C6H11NO3	KEGG search	1754.83	1560.35	684.315	1055.73	11278.6	8630.89	4980.85	5297.1	8128.72	7700.11
564.11	564.111	-1.96842	17.6301	Larycitrin 3-(4''-malonylrhamnoside)	http://www.lipidmaps.org/data/LMSDRecord.php?LMID=LMPK12112481	LMPK12112481	C25H24O15	LIPIDMAPS search	6424.93	7813.82	12410	11297.1	60.1801	48.7589	3822.97	40.9137	46.8675	1858.66
488.205	488.205	0.405743	11.2609	Limonoate D-ring-lactone	http://www.kegg.jp/entry/C16717	C16717	C26H32O9	KEGG search	4150.6	1012.04	1228.22	7137.47	65.3998	65.8512	324.426	1435.47	561.025	196.451
280.241	280.24	2.66363	18.0949	Linoleic acid	http://www.lipidmaps.org/data/LMSDRecord.php?LMID=LMFA01030120	LMFA01030120	C18H32O2	LIPIDMAPS search	1702.53	1897.55	1535.83	1707.41	135.862	167.018	6182.38	11591.5	7375.24	3163.22
588.584	588.585	-1.11437	18.6523	Linoleyl behenate	http://www.lipidmaps.org/data/LMSDRecord.php?LMID=LMFA07010171	LMFA07010171	C40H76O2	LIPIDMAPS search	8810.05	13773.9	23009.1	82526.8	265.018	270.744	5004.2	298.871	140.714	3410.16
532.523	532.522	1.83421	18.3929	Linoleyl stearate	http://www.lipidmaps.org/data/LMSDRecord.php?LMID=LMFA07010152	LMFA07010152	C36H68O2	LIPIDMAPS search	10053.4	7840.53	84.6319	13468.4	175.082	151.134	81.8162	94.6058	57.4712	164.044
149.055	149.051	25.6473	13.8394	L-Methionine	http://www.kegg.jp/entry/C00073	C00073	C5H11NO2S	KEGG search	3115.46	2504.38	1498.11	3840.03	192.891	122.033	2347.58	6702.03	877.829	1776.87
478.368	478.366	4.83165	16.5078	Lobophysterol C	http://www.lipidmaps.org/data/LMSDRecord.php?LMID=LMST01031221	LMST01031221	C29H50O5	LIPIDMAPS search	2235.72	2097.93	2064.69	1362.97	17652.5	21149.7	10306.6	8674.93	13205.2	19948.8
199.991	199.996	-23.0221	1.44709	Meconic acid	http://www.kegg.jp/entry/C20209	C20209	C7H4O7	KEGG search	242.008	291.223	263.484	279.793	12287	11092.4	4304.44	17026.4	15279.3	22104.7
304.242	304.24	5.20484	18.8378	Methandriol	http://www.kegg.jp/entry/C14493	C14493	C20H32O2	KEGG search	92022.4	137292	137858	171420	313.918	304.482	135903	104757	76927.3	47925.1
181.952	181.948	18.8131	10.0831	Methylselenopyruvate	http://www.kegg.jp/entry/C18904	C18904	C4H6O3Se	KEGG search	13677.6	15278.5	10413.6	10019.9	67.3418	47.4255	8046.83	57.7755	59.9064	5261.92
356.292	356.293	-2.70078	17.983	MG(18:1(11E)/0:0/0:0)[rac]	http://www.lipidmaps.org/data/LMSDRecord.php?LMID=LMGL01010004	LMGL01010004	C21H40O4	LIPIDMAPS search	79017.4	141522	93142.1	75195.3	667.19	665.68	276189	558870	155404	85269.1
356.293	356.293	2.14591	18.0612	MG(18:1(9Z)/0:0/0:0)[rac]	http://www.lipidmaps.org/data/LMSDRecord.php?LMID=LMGL01010005	LMGL01010005	C21H40O4	LIPIDMAPS search	79017.4	141522	78568.7	49853.4	479.365	463.529	282662	558820	155243	85170.4
495.287	495.29	-6.0185	16.9267	Mibefradil	http://www.kegg.jp/entry/C07222	C07222	C29H38FN3O3	KEGG search	504.547	671.133	1264.49	11879.4	1401.68	1244.35	1878.43	723.961	829.14	1774.76
290.189	290.188	1.14493	13.3135	ML-236C	http://www.kegg.jp/entry/C14043	C14043	C18H26O3	KEGG search	5107.65	12110.5	5273.11	1336.83	78.3177	72.2446	4051.41	1244.24	430.963	2829.36
564.295	564.293	3.4973	17.6411	Musaroside	http://www.kegg.jp/entry/C08875	C08875	C30H44O10	KEGG search	5461.29	3099.91	4206.14	6965.57	54.0997	94.1328	797.804	59.2116	58.5754	963.906
380.363	380.365	-6.82491	18.897	Mycolipenic acid (C25)	http://www.lipidmaps.org/data/LMSDRecord.php?LMID=LMFA01020336	LMFA01020336	C25H48O2	LIPIDMAPS search	2023.86	3478.92	2259.01	2261.18	163322	165406	52242.2	62524.7	48038.1	98241.7
281.199	281.199	-0.214436	18.7835	N-(2E-dodecenoyl)-homoserine lactone	http://www.lipidmaps.org/data/LMSDRecord.php?LMID=LMFA08030046	LMFA08030046	C16H27NO3	LIPIDMAPS search	3683.64	4223.28	8301.63	228.51	51.5468	71.6704	77.5294	62.8391	90.4452	76.3552
379.276	379.272	10.1371	17.9731	N-(3-oxo-11Z-octadecenoyl)-homoserine lactone	http://www.lipidmaps.org/data/LMSDRecord.php?LMID=LMFA08030020	LMFA08030020	C22H37NO4	LIPIDMAPS search	10026.3	9107.44	10828.7	9483.5	164.8	155.995	11431.6	26098.8	12868.9	4053.15
563.502	563.503	-0.795532	18.0205	N-(4-isobutyramidobutyl)-15-methyl-N-(4-pentanamidobutyl)hexadec-6E-enamide	http://www.lipidmaps.org/data/LMSDRecord.php?LMID=LMFA08020232	LMFA08020232	C34H65N3O3	LIPIDMAPS search	434.09	1106.53	2349.02	30017.3	254.604	314.64	2779.06	185.261	165.324	447.881
160.086	160.085	9.59797	14.7646	N(gamma)-Acetyldiaminobutyrate	http://www.kegg.jp/entry/C06442	C06442	C6H12N2O3	KEGG search	20297.8	21680.6	25524.4	41527.5	148.586	198.504	5476.42	9029.89	7856.25	4973.86
220.108	220.106	9.34542	14.5329	N-Acetyl-beta-D-glucosaminylamine	http://www.kegg.jp/entry/C01239	C01239	C8H16N2O5	KEGG search	12584.2	20001.5	15897.2	7905.04	139.087	184.198	12412.7	2922.91	1037.97	7989.14
565.17	565.169	3.3304	9.35129	N-Acetyl-N6,O-didemethylpuromycin-5'-phosphate	http://www.kegg.jp/entry/C07029	C07029	C22H28N7O9P	KEGG search	8309.56	6315.79	4338.71	13738.1	111.655	98.6457	5932.67	6096.85	3928.6	4271.48
249.207	249.209	-9.26978	16.0215	N-Isobutyl-2E,4E,8Z-dodecatrienamide	http://www.lipidmaps.org/data/LMSDRecord.php?LMID=LMFA08020381	LMFA08020381	C16H27NO	LIPIDMAPS search	7100.26	3933.66	11377.1	40437	62.4278	138.565	1115.5	122.003	88.4917	586.466
241.115	241.11	18.0985	5.03099	N-Methylflindersine	http://www.kegg.jp/entry/C10731	C10731	C15H15NO2	KEGG search	306.871	273.806	330.409	394.503	109.287	119.164	230.778	8394.02	1175.19	281.236
118.034	118.038	-29.9158	7.73036	N-Nitrososarcosine	http://www.kegg.jp/entry/C19286	C19286	C3H6N2O3	KEGG search	1986.66	4595.73	661.686	906.574	49.9444	39.5785	721.069	198.82	119.397	840.963
382.069	382.069	0.130897	1.45956	Nogalonate	http://www.kegg.jp/entry/C12416	C12416	C20H14O8	KEGG search	2463.07	3458.82	2051.27	1781.86	94.4017	79.4355	54.8709	88.1053	85.3936	2960.43
325.295	325.298	-10.7702	17.5111	N-oleoyl ethanolamine	http://www.lipidmaps.org/data/LMSDRecord.php?LMID=LMFA08040015	LMFA08040015	C20H39NO2	LIPIDMAPS search	7173.18	17292	16766.1	16812.8	321.776	284.403	13055.5	50085.2	4845.11	8782.2
219.105	219.105	3.17132	7.74325	N-Phenyl-1-naphthylamine	http://www.kegg.jp/entry/C14405	C14405	C16H13N	KEGG search	19964	12350	8595.6	10798	1591.21	1170.4	5659.69	1464.49	13272	7822.08
219.106	219.105	5.84289	6.39262	N-Phenyl-2-naphthylamine	http://www.kegg.jp/entry/C14694	C14694	C16H13N	KEGG search	21126.3	16999.4	9073.34	3894.35	200.977	186.437	10801.8	5309.39	13339.4	7754.97
412.326	412.33	-10.5965	19.4745	N-stearoyl glutamine	http://www.lipidmaps.org/data/LMSDRecord.php?LMID=LMFA08020130	LMFA08020130	C23H44N2O4	LIPIDMAPS search	369.639	395.904	397.408	616.642	8017.6	7090.19	4390.96	4752.81	4330.55	8750
255.257	255.2562	#VALUE!	17.2932	Obscuraminol D	http://www.lipidmaps.org/data/LMSDRecord.php?LMID=LMSP01080076	LMSP01080076	C16H33NO	LIPIDMAPS search	939241	1.42653e+06	2.2534e+06	3.39854e+06	246.412	202.12	430356	23019.6	5156.82	46902.1
534.141	534.137	7.6923	9.3895	Okanin 4'-O-(4'',6''-di-O-acetylglucoside)	http://www.lipidmaps.org/data/LMSDRecord.php?LMID=LMPK12120175	LMPK12120175	C25H26O13	LIPIDMAPS search	110.284	14893.9	11650.5	130.539	101.233	33.8186	3443.34	114.417	76.5327	4151.61
282.256	282.256	1.67816	18.8586	omega-Cycloheptylundecanoic acid	http://www.kegg.jp/entry/C12103	C12103	C18H34O2	KEGG search	9211.56	22709.7	18763.4	28995.5	308.838	425.728	31907.5	135991	10695.4	24812.6
478.284	478.283	2.5732	16.4847	o-Methylpsychotrine	http://www.kegg.jp/entry/C17411	C17411	C29H38N2O4	KEGG search	9354.24	12643.3	13512.4	11419.7	100.819	90.1536	9709.79	13838.4	5224.72	4054.51
410.186	410.182	9.39284	10.8955	Oseltamivir phosphate	http://www.kegg.jp/entry/C08093	C08093	C16H28N2O4. H3PO4	KEGG search	9700.76	25900.1	17228.3	1937.85	83.0288	66.8623	6112.75	2694.64	747.779	4144.68
760.601	760.598	3.91356	18.3675	PA(20:0/20:0)	http://www.lipidmaps.org/data/LMSDRecord.php?LMID=LMGP10010862	LMGP10010862	C43H85O8P	LIPIDMAPS search	139.17	177.244	431.309	8912.6	96.864	74.8963	305.735	3135.36	117.439	99.6202
710.528	710.525	4.08932	10.8441	PA(O-16:0/22:4(7Z,10Z,13Z,16Z))	http://www.lipidmaps.org/data/LMSDRecord.php?LMID=LMGP10020018	LMGP10020018	C41H75O7P	LIPIDMAPS search	343.708	202.301	141.509	303.619	4125.74	4366.07	1933.82	4645.54	3578.63	4089.1
576.419	576.415	6.82037	15.9144	PA(P-16:0/12:0)	http://www.lipidmaps.org/data/LMSDRecord.php?LMID=LMGP10030001	LMGP10030001	C31H61O7P	LIPIDMAPS search	109.05	107.094	247.886	153.779	65.2139	81.4794	128.564	124.74	114.402	116.075
299.286	299.282	11.5312	14.4521	Palmitoylethanolamide	http://www.kegg.jp/entry/C16512	C16512	C18H37NO2	KEGG search	3231.01	4918	2573.06	4076.55	275.379	279.791	3257.73	6895.6	1332.7	2893.85
623.379	623.38	-2.00113	15.9808	PA-PE	http://www.lipidmaps.org/data/LMSDRecord.php?LMID=LMGP20020029	LMGP20020029	C30H58NO10P	LIPIDMAPS search	8251.24	7613.32	10290.5	24783.4	110.65	116.733	4023.63	6336.91	3950.11	2212.16
543.332	543.332	-1.03433	17.357	PC(0:0/20:4(5Z,8Z,11Z,14Z))	http://www.lipidmaps.org/data/LMSDRecord.php?LMID=LMGP01050121	LMGP01050121	C28H50NO7P	LIPIDMAPS search	15348.1	17381	20986.8	15948.1	260.626	309.67	30284.2	76659.3	25362.2	8674.62
759.582	759.578	5.02451	17.7692	PC(16:0/18:1(11Z))	http://www.lipidmaps.org/data/LMSDRecord.php?LMID=LMGP01010576	LMGP01010576	C42H82NO8P	LIPIDMAPS search	117.652	94.2135	125.062	135.333	144.71	100.215	115.903	12631.7	97.0866	104.154
757.564	757.562	2.52576	25.0514	PC(16:0/18:2(2Z,4Z))	http://www.lipidmaps.org/data/LMSDRecord.php?LMID=LMGP01010588	LMGP01010588	C42H80NO8P	LIPIDMAPS search	847.383	954.777	7026.36	23946.4	412.637	300.459	1648.65	51343.2	762.601	4090.12
755.542	755.547	-6.56911	24.1287	PC(16:0/18:3(6Z,9Z,12Z))	http://www.lipidmaps.org/data/LMSDRecord.php?LMID=LMGP01010598	LMGP01010598	C42H78NO8P	LIPIDMAPS search	119.18	164.133	563.442	2498.18	164.983	172.048	166.602	6126.55	99.8139	353.031
779.545	779.547	-2.26035	25.4818	PC(16:1(7Z)/20:4(5Z,8Z,11Z,14Z))	http://www.lipidmaps.org/data/LMSDRecord.php?LMID=LMGP01011305	LMGP01011305	C44H78NO8P	LIPIDMAPS search	38.2937	1256.64	41.3333	5023.93	54.2387	34.5354	473.375	6375.08	58.5963	76.7902
755.547	755.547	0.0574772	24.064	PC(16:1(9Z)/18:2(9Z,12Z))	http://www.lipidmaps.org/data/LMSDRecord.php?LMID=LMGP01010690	LMGP01010690	C42H78NO8P	LIPIDMAPS search	118.88	178.035	622.462	2516.79	146.474	153.834	238.033	5503.95	102.175	370.093
759.61	759.614	-5.773	16.629	PC(O-16:0/19:1(9Z))	http://www.lipidmaps.org/data/LMSDRecord.php?LMID=LMGP01020186	LMGP01020186	C43H86NO7P	LIPIDMAPS search	59.8014	80.4128	97.9431	152.667	193.436	132.019	147.796	2560.8	91.2148	154.661
801.662	801.661	1.42439	23.3105	PC(O-16:0/22:1(11Z))	http://www.lipidmaps.org/data/LMSDRecord.php?LMID=LMGP01020190	LMGP01020190	C46H92NO7P	LIPIDMAPS search	71.3926	71.6549	181.035	380.552	6975.87	6811.62	2892.17	1600.35	303.379	5616.85
523.396	523.4	-7.2111	17.8585	PC(O-19:0/0:0)	http://www.lipidmaps.org/data/LMSDRecord.php?LMID=LMGP01060017	LMGP01060017	C27H58NO6P	LIPIDMAPS search	252427	191138	138351	91653.5	1334.31	979.737	72867.7	101538	32389.8	147680
517.282	517.28	3.36659	16.1627	PE(0:0/20:4;O)	http://www.lipidmaps.org/data/LMSDRecord.php?LMID=LMGP20020054	LMGP20020054		C25H44NO8P	1462.78	6090.34	11453	16927.8	1438.37	1655.72	10169.6	1862.73	1285.02	2620.25
579.172	579.171	0.181524	9.78089	Pelargonidin 3-O-rutinoside	http://www.kegg.jp/entry/C12644	C12644	C27H31O14	KEGG search	7646.39	10101.5	9501.6	5092.21	58.1858	61.0783	5265.71	2369.73	458.219	2934.71
784.526	784.525	1.32656	27.2722	PG(17:0/20:4(5Z,8Z,11Z,14Z))	http://www.lipidmaps.org/data/LMSDRecord.php?LMID=LMGP04010006	LMGP04010006	C43H77O10P	LIPIDMAPS search	28.0933	30.6667	0	5508.81	6.99037	4	38.2771	40.9896	8.66564	15.3317
782.508	782.51	-2.52393	25.0681	PG(17:0/20:5(5Z,8Z,11Z,14Z,17Z))	http://www.lipidmaps.org/data/LMSDRecord.php?LMID=LMGP04010242	LMGP04010242	C43H75O10P	LIPIDMAPS search	24.5989	77.7544	13.6667	7827.56	34.747	31.6527	43.1917	56.9074	39.9633	45.9581
636.358	636.364	-8.62567	17.1033	PHDdiA-PA	http://www.lipidmaps.org/data/LMSDRecord.php?LMID=LMGP20070003	LMGP20070003	C31H57O11P	LIPIDMAPS search	30684.3	21526.9	15619	19507.7	38.6701	34.14	8661.91	46.8078	37.8045	9303.23
576.516	576.512	6.85521	18.6511	phenolic phthiocerol	http://www.lipidmaps.org/data/LMSDRecord.php?LMID=LMFA05000691	LMFA05000691	C37H68O4	LIPIDMAPS search	236.616	332.824	1891.74	7430.54	214.311	195.639	284.898	244.483	129.139	282.61
165.077	165.079	-14.5822	8.22291	Phenylalanine	http://www.kegg.jp/entry/C02057	C02057	C9H11NO2	KEGG search	29140.4	28476.2	19862.2	14521.8	109.248	122.979	15064.8	10389.5	5634.02	9214.09
494.506	494.506	-1.55194	16.5628	Phthioceranic acid (C33)	http://www.lipidmaps.org/data/LMSDRecord.php?LMID=LMFA01020297	LMFA01020297	C33H66O2	LIPIDMAPS search	1919.73	1886.77	4682.16	14438.3	1471.22	1545.35	726.374	540.521	900.953	705.316
578.603	578.6	5.56865	17.9591	Phthioceranic acid (C39)	http://www.lipidmaps.org/data/LMSDRecord.php?LMID=LMFA01020301	LMFA01020301	C39H78O2	LIPIDMAPS search	240.983	116.438	10081.9	11303	63.8	86.7105	102.332	61.9434	66.5043	88.0412
782.491	782.4945	#VALUE!	24.3002	PI(16:0/14:0)	http://www.lipidmaps.org/data/LMSDRecord.php?LMID=LMGP06010945	LMGP06010945	C39H75O13P	LIPIDMAPS search	64.7102	50.1457	131.796	331.909	209.133	241.564	154.165	180.124	66.0231	261.578
797.543	797.542	1.7107	21.6365	PI-Cer(t18:0/16:0)	http://www.lipidmaps.org/data/LMSDRecord.php?LMID=LMSP03030012	LMSP03030012	C40H80NO12P	LIPIDMAPS search	123.958	111.38	386.619	1836.18	195.52	162.659	259.499	11224.1	183.473	388.389
1012.79	1012.79	1.91688	16.3603	Pittosporumxanthin B	http://www.lipidmaps.org/data/LMSDRecord.php?LMID=LMPR01070758	LMPR01070758	C69H104O5	LIPIDMAPS search	1369.77	474.738	448.143	261.414	3927.1	7239.14	3534.93	1977.65	5663.91	6066.76
202.098	202.095	12.2335	14.7363	Proclavaminic acid	http://www.kegg.jp/entry/C06658	C06658	C8H14N2O4	KEGG search	8770.15	10259.5	11584.7	16556.7	150.835	103.011	3718.21	4140.94	3620.2	2161.36
265.124	265.123	1.18642	15.2663	Pronetalol hydrochloride	http://www.kegg.jp/entry/C19513	C19513	C15H19NO. HCl	KEGG search	149.512	555.347	187.945	121.266	1247.42	2950.7	1315.17	591.406	5187.57	2104.45
178.138	178.136	14.6031	15.6925	Propofol	http://www.kegg.jp/entry/C07523	C07523	C12H18O	KEGG search	25353.5	35362.1	17727.8	3740.57	236.409	270.733	17264.8	21120.1	3954.71	15282.5
755.476	755.474	3.54703	20.564	PS(12:0/22:4(7Z,10Z,13Z,16Z))	http://www.lipidmaps.org/data/LMSDRecord.php?LMID=LMGP03010067	LMGP03010067	C40H70NO10P	LIPIDMAPS search	30.6859	37.1285	60.1811	50.6443	33.9809	36.0092	27.5072	43.6436	29.6995	44.5658
783.509	783.505	4.72053	24.1429	PS(16:0/20:4(5Z,8Z,11Z,14Z))	http://www.lipidmaps.org/data/LMSDRecord.php?LMID=LMGP03010038	LMGP03010038	C42H74NO10P	LIPIDMAPS search	54.0729	99.1555	259.733	3331.64	168.661	156.316	151.846	455.788	65.9562	209.32
783.505	783.505	0.411687	24.4604	PS(16:1(9Z)/20:3(8Z,11Z,14Z))	http://www.lipidmaps.org/data/LMSDRecord.php?LMID=LMGP03010219	LMGP03010219	C42H74NO10P	LIPIDMAPS search	47.6322	76.7392	168.049	604.004	149.477	141.202	135.036	251.263	55.772	156.736
803.566	803.568	-2.00169	24.1545	PS(16:1(9Z)/21:0)	http://www.lipidmaps.org/data/LMSDRecord.php?LMID=LMGP03010221	LMGP03010221	C43H82NO10P	LIPIDMAPS search	78.4491	1183.8	4974.89	3392.66	128.701	103.186	1135.04	6963.15	359.233	2908.02
781.491	781.489	2.46969	24.3277	PS(18:1(9Z)/18:4(6Z,9Z,12Z,15Z))	http://www.lipidmaps.org/data/LMSDRecord.php?LMID=LMGP03010331	LMGP03010331	C42H72NO10P	LIPIDMAPS search	102.698	126.2	287.504	743.865	392.115	436.832	336.644	254.882	107.551	489.494
779.471	779.474	-3.6966	23.678	PS(18:2(9Z,12Z)/18:4(6Z,9Z,12Z,15Z))	http://www.lipidmaps.org/data/LMSDRecord.php?LMID=LMGP03010353	LMGP03010353	C42H70NO10P	LIPIDMAPS search	48.703	57.5443	1022.81	308.828	239.052	229.78	126.378	168.181	89.9924	230.392
539.326	539.322	6.44042	16.131	PS(19:0/0:0)	http://www.lipidmaps.org/data/LMSDRecord.php?LMID=LMGP03050028	LMGP03050028	C25H50NO9P	LIPIDMAPS search	51615.9	42407	31621.1	15631.2	171.994	147.524	22381.3	26467.6	15943.6	18686.5
891.6	891.599	1.63111	17.4415	PS(22:2(13Z,16Z)/22:4(7Z,10Z,13Z,16Z))	http://www.lipidmaps.org/data/LMSDRecord.php?LMID=LMGP03010785	LMGP03010785	C50H86NO10P	LIPIDMAPS search	3017.69	4364.85	2597.18	4103.09	34.2233	36.0809	1675.57	52.8308	55.0323	908.031
693.495	693.495	0.312477	15.8055	PS(O-16:0/14:0)	http://www.lipidmaps.org/data/LMSDRecord.php?LMID=LMGP03020003	LMGP03020003	C36H72NO9P	LIPIDMAPS search	4373.71	3590.73	2813.49	950.742	6975.32	11365.9	8124.31	1003.53	14276.2	13443.9
805.617	805.62	-2.87592	24.6749	PS(O-16:0/22:0)	http://www.lipidmaps.org/data/LMSDRecord.php?LMID=LMGP03020089	LMGP03020089	C44H88NO9P	LIPIDMAPS search	195.632	315.566	3060.82	6564.3	397.636	292.212	663.665	4045.89	243.759	2896.45
797.558	797.557	1.30749	21.8197	PS(O-16:0/22:4(7Z,10Z,13Z,16Z))	http://www.lipidmaps.org/data/LMSDRecord.php?LMID=LMGP03020017	LMGP03020017	C44H80NO9P	LIPIDMAPS search	189.19	149.092	468.022	4299.99	210.253	175.333	254.411	14434.4	179.354	357.43
803.604	803.6040	#VALUE!	24.014	PS(P-16:0/22:0)	http://www.lipidmaps.org/data/LMSDRecord.php?LMID=LMGP03030024	LMGP03030024	C44H86NO9P	LIPIDMAPS search	698.018	616.654	5446.53	6777.78	834.072	556.459	1417.55	4910.57	482.434	5660.98
785.56	785.557	3.31597	20.2536	PS(P-20:0/17:2(9Z,12Z))	http://www.lipidmaps.org/data/LMSDRecord.php?LMID=LMGP03030066	LMGP03030066	C43H80NO9P	LIPIDMAPS search	38.6697	97.6023	267.957	5904.53	68.4029	87.9112	204.258	3641.87	38.0658	64.5808
278.224	278.225	-1.578	15.3799	Punicic acid	http://www.kegg.jp/entry/C08364	C08364	C18H30O2	KEGG search	340155	149395	159906	166615	4774.16	2871.19	119367	154496	131059	5147.82
415.269	415.272	-7.14239	13.9169	Salmeterol	http://www.kegg.jp/entry/C07241	C07241	C25H37NO4	KEGG search	4646.84	4572.53	2881.1	4554.4	3171.9	5853.71	4400.47	1572.28	8162.79	4784.7
303.221	303.22	4.42634	18.3147	Samandarone	http://www.kegg.jp/entry/C19951	C19951	C19H29NO2	KEGG search	4360.47	5387.2	5930.09	11535.9	116.85	126.189	6559.93	7505.49	4682.33	2005.45
682.663	682.663	0.258352	17.6431	Sitostanyl-18:0	http://www.lipidmaps.org/data/LMSDRecord.php?LMID=LMST01020101	LMST01020101	C47H86O2	LIPIDMAPS search	103.863	164.019	119.129	86.3107	15870.3	11023.6	6327.15	8280.6	7341.81	11454.5
258.107	258.111	-14.2286	1.60385	sn-Glycero-3-phosphocholine	http://www.kegg.jp/entry/C00670	C00670	C8H21NO6P	KEGG search	2712.79	2894.71	3978.68	9079.25	220.753	238.926	186.886	228.886	287.694	2034.14
99.997	99.9937	33.1493	1.40467	Sodium fluoroacetate	http://www.kegg.jp/entry/C18588	C18588	C2H2FO2. Na	KEGG search	248.017	274.662	262.691	236.5	134.091	96.4598	127.32	154.024	167.005	612.443
297.27	297.267	10.6612	16.3661	Spiroxamine	http://www.kegg.jp/entry/C11124	C11124	C18H35NO2	KEGG search	36435.6	31474.6	62777.3	72769.3	290.352	135.667	5936.67	849.349	184.003	5854.18
285.306	285.303	11.3966	18.7108	Spisulosine	http://www.lipidmaps.org/data/LMSDRecord.php?LMID=LMSP01080032	LMSP01080032	C18H39NO	LIPIDMAPS search	1770.1	1896.4	2587.3	6236.08	347.304	377.501	1264.69	421.533	241.839	914.181
530.509	530.506	5.21459	16.6651	Stearyl linolenate	http://www.lipidmaps.org/data/LMSDRecord.php?LMID=LMFA07010151	LMFA07010151	C36H66O2	LIPIDMAPS search	5606.19	4004.88	11471.7	25061.6	72.9693	74.9996	830.14	58.0266	63.0733	635.491
803.485	803.482	3.31243	24.7761	Tacrolimus	http://www.kegg.jp/entry/C01375	C01375	C44H69NO12	KEGG search	71.4192	185.385	121.757	878.405	95.5878	108.745	357.473	313.683	75.3751	154.977
521.318	521.314	8.16465	17.3794	Terpendole J	http://www.kegg.jp/entry/C20545	C20545	C32H43NO5	KEGG search	3628.99	14612.3	19275.9	22425.4	3306.95	4187.34	18127.6	4193.48	2676.61	6786.42
454.225	454.225	-0.798955	9.23685	Tetrahydrogeranylgeranyl diphosphate	http://www.kegg.jp/entry/C17440	C17440	C20H40O7P2	KEGG search	22206.8	50987.5	24034.7	13817	845.479	6268.11	22093.8	33329.4	35321.2	17817.7
476.439	476.438	0.744403	16.1315	Tetraprenyl-beta-curcumene	http://www.kegg.jp/entry/C20276	C20276	C35H56	KEGG search	1116.23	551.242	2172.03	8226.78	421.906	517.299	288.52	114.903	347.549	386.776
990.863	990.861	1.05136	16.9488	TG(18:2(9Z,12Z)/22:1(13Z)/22:3(10Z,13Z,16Z))[iso6]	http://www.lipidmaps.org/data/LMSDRecord.php?LMID=LMGL03011990	LMGL03011990	C65H114O6	LIPIDMAPS search	15104.1	11136.6	7035.57	3286.61	69398	64399.8	26220.5	41363.8	42784.2	57520.4
990.857	990.861	-5.00002	17.2117	TG(18:3(6Z,9Z,12Z)/22:1(11Z)/22:2(13Z,16Z))[iso6]	http://www.lipidmaps.org/data/LMSDRecord.php?LMID=LMGL03016493	LMGL03016493	C65H114O6	LIPIDMAPS search	5541.64	10205.7	422.482	148.212	12843.3	4212.43	536.849	5035.55	5608.28	11939.9
1042.89	1042.89	1.22687	17.1727	TG(22:0/22:3(10Z,13Z,16Z)/22:5(7Z,10Z,13Z,16Z,19Z))[iso6]	http://www.lipidmaps.org/data/LMSDRecord.php?LMID=LMGL03012537	LMGL03012537	C69H118O6	LIPIDMAPS search	11826.8	8055.94	8302.15	3486.52	72940.5	65883.3	26782.5	40353.4	20510.5	49607.1
300.138	300.136	7.24924	15.2327	Toxyl angelate	http://www.kegg.jp/entry/C08981	C08981	C18H20O4	KEGG search	10190.5	7318.35	6504.51	4771.52	167.045	153.17	4387.03	7758.35	7467.58	2562.81
162.067	162.068	-7.37001	15.1751	trans-2-Phenylcyclopropanecarboxylic acid	http://www.kegg.jp/entry/C15419	C15419	C10H10O2	KEGG search	15849.1	8663.82	5497.42	4018.79	27542.3	18805	11338.1	12436.3	21508.4	16540
576.587	576.585	4.68312	17.847	Tricosanyl palmitoleate	http://www.lipidmaps.org/data/LMSDRecord.php?LMID=LMFA07010027	LMFA07010027	C39H76O2	LIPIDMAPS search	1041.44	1217.2	6761.52	13336.1	286.897	170.333	319.613	177.086	189.242	259.952
563.056	563.055	1.84951	17.7195	UDP-L-Ara4FN	http://www.kegg.jp/entry/C16154	C16154	C15H23N3O16P2	KEGG search	1564.12	1356.64	2922.75	6811.26	82.166	64.7833	993.575	87.6139	78.0121	350.295
148.013	148.012	8.73767	15.2794	Urea-1,3-dicarboxylate	http://www.kegg.jp/entry/C22085	C22085	C3H4N2O5	KEGG search	54636.2	37902.4	36506.1	32196.1	364.102	331.853	25435.4	51649.6	38582.3	15411.1
673.266	673.263	4.65732	8.12036	Ustiloxin	http://www.kegg.jp/entry/C08442	C08442	C28H43N5O12S	KEGG search	26171	12272.5	12057.1	23104.9	76.1659	51.2937	12405	152.314	84.0957	112.041
454.287	454.283	8.46161	16.8247	Verapamil	http://www.kegg.jp/entry/C07188	C07188	C27H38N2O4	KEGG search	2787.89	2721.4	3854.67	5107.46	73.4507	72.9509	2495.55	5162.93	1368.97	1242.05
267.095	267.097	-6.49228	14.3571	Zidovudine	http://www.kegg.jp/entry/C07210	C07210	C10H13N5O4	KEGG search	136.492	6375.78	212.03	1968.82	53.4018	61.3972	2510.74	70.4701	38.7583	3519.29

## Sheet: Table S8
Table S8. Unique metabolites differentially accumulated in pearl millet genotypes at 5 days of accelerated aging.
Observed mass	Exact mass	AME	Retention time	Metabolite name	identity (main ID + details)	Metabloite Id	Meatabolite formula	Identification serch	842B	ICMB98222	ICMB95444	ICMB91222	ICMB89111	ICMB94111	ICMB95222	ICMB95111	81B	ICMB96222
164.046	164.047	-10.8322	4.56922	Phenylpyruvate	http://www.kegg.jp/entry/C00166	C00166	C9H8O3	KEGG search	79.9882	40.9274	3740.69	40.0621	40.8745	29.1069	8.66375	38.0514	33.3	41.6667
267.095	267.097	-5.00294	5.37978	Adenosine	http://www.kegg.jp/entry/C00212	C00212	C10H13N5O4	KEGG search	77729.6	123.574	138574	134.489	64.1315	80.1986	6.66634	136.195	66.3119	119.252
176.046	176.043	15.2596	7.66853	N-Carbamoyl-L-aspartate	http://www.kegg.jp/entry/C00438	C00438	C5H8N2O5	KEGG search	1932.77	106.067	671.172	81.3267	173.583	85.4459	0	68.3662	53.1925	40.045
117.058	117.058	5.96505	7.03302	Indole	http://www.kegg.jp/entry/C00463	C00463	C8H7N	KEGG search	2120.99	1007.45	3227.11	182.826	706.625	454.253	0	389.197	128.646	213.125
164.067	164.069	-6.94538	1.32529	L-Rhamnose	http://www.kegg.jp/entry/C00507	C00507	C6H12O5	KEGG search	3247.37	979.677	1097.26	1942.71	574.104	376.611	42.3137	809.896	345.86	1053.42
164.067	164.069	-6.26629	3.44503	2-Deoxy-D-glucose	http://www.kegg.jp/entry/C00586	C00586	C6H12O5	KEGG search	7274.98	2200.68	2120.5	4583.81	776.143	670.707	11.9712	1148.45	407.689	3126.43
128.024	128.022	17.5386	0.826681	Barbiturate	http://www.kegg.jp/entry/C00813	C00813	C4H4N2O3	KEGG search	2853.16	2091.99	1362.85	3582.99	509.309	334.877	0	402.025	388.225	2194.59
137.047	137.048	-6.52364	6.13544	N-Methylnicotinate	http://www.kegg.jp/entry/C01004	C01004	C7H7NO2	KEGG search	1373.47	53.3198	3167.9	77.7756	58.111	69.9047	6.99917	89.1627	47.6944	59.2207
161.068	161.069	-5.72219	5.68552	N-Methyl-L-glutamate	http://www.kegg.jp/entry/C01046	C01046	C6H11NO4	KEGG search	2956.42	3469.46	1944.07	2734.11	692.731	379.322	3.666	1117.62	517.254	2771.96
187.118	187.121	-17.3107	7.03275	8-Amino-7-oxononanoate	http://www.kegg.jp/entry/C01092	C01092	C9H17NO3	KEGG search	3993.77	2475.26	1896.77	4430.58	804.406	990.882	0	2104.19	618.999	4077.47
176.07	176.069	7.90592	7.93498	3-Propylmalate	http://www.kegg.jp/entry/C02123	C02123	C7H12O5	KEGG search	3867.08	811.96	1685.42	3515.63	691.827	400.67	0	1163.56	738.585	1384.89
161.125	161.129	-24.4834	1.05191	L-Carnitinamide	http://www.kegg.jp/entry/C02290	C02290	C7H17N2O2	KEGG search	2765.84	3771.88	1483.3	2375.35	532.322	459.148	5.30226	591.804	209.826	4436.75
140.03	161.129	-1.61211	3.42452	2-Fluorobenzoate	http://www.kegg.jp/entry/C02359	C02359	C7H5FO2	KEGG search	59.1889	53.2846	3259.27	42.7347	47.6832	26.1917	11.3217	37.0928	37.8853	38.0535
102.047	102.043	37.6704	5.35249	N-Formiminoglycine	http://www.kegg.jp/entry/C02718	C02718	C3H6N2O2	KEGG search	1261.88	78.188	1063.85	141.471	102.848	55.9236	0	150.791	96.5414	170.35
231.142	231.147	-23.8816	7.81999	O-Butanoylcarnitine	http://www.kegg.jp/entry/C02862	C02862	C11H21NO4	KEGG search	678.836	280.286	1437.37	354.319	121.985	326.373	7.33119	205.479	73.7919	5935.25
356.33	356.329	3.40329	18.0943	13-Hydroxydocosanoic acid	http://www.kegg.jp/entry/C03049	C03049	C22H44O3	KEGG search	0	0	0	0	0	0	0	0	0	0
175.064	356.329	-1.03542e+06	10.7479	(Indol-3-yl)glycolaldehyde	http://www.kegg.jp/entry/C03230	C03230	C10H9NO2	KEGG search	1766.14	581.855	3144.61	139.356	157.547	284.534	23.989	115.987	66.9316	106.692
278.156	278.152	14.8809	15.9375	Mono-(2-ethylhexyl)phthalate	http://www.kegg.jp/entry/C03343	C03343	C16H22O4	KEGG search	4995.55	3152.6	9441.99	696.377	967.773	810.06	71.248	283.055	567.608	815.393
294.11	294.106	12.7313	8.11066	N-Glycosyl-L-asparagine	http://www.kegg.jp/entry/C03411	C03411	C10H18N2O8	KEGG search	57046.3	47057.8	58245.8	397.454	21991	19333.6	6.33166	191.313	59.7859	276.604
162.052	162.053	-5.68179	7.56103	(2R,3S)-2,3-Dimethylmalate	http://www.kegg.jp/entry/C03652	C03652	C6H10O5	KEGG search	3335.84	645.542	1778.98	2524.31	592.381	734.897	0	1287.68	568.421	2190.66
448.101	448.101	1.94625	9.53211	Luteolin 7-O-beta-D-glucoside	http://www.kegg.jp/entry/C03951	C03951	C21H20O11	KEGG search	1075.57	1247.45	1778.14	55.4495	516.664	1555.18	6.99701	43.4556	28.3419	76.6435
594.16	594.159	2.8765	10.3778	Vitexin 2''-O-beta-D-glucoside	http://www.kegg.jp/entry/C04024	C04024	C27H30O15	KEGG search	60875.5	1500.06	117402	347.175	37294.8	15650	22.9682	222.63	478.402	273.386
208.113	208.11	16.9331	11.6297	Benzyl (2R,3S)-2-methyl-3-hydroxybutanoate	http://www.kegg.jp/entry/C04561	C04561	C12H16O3	KEGG search	1082.26	361.857	4427.65	124.387	102.286	105.554	31.7361	61.4849	44.5391	84.3553
320.236	336.23	-49943.3	16.1821	5(S)-HETE	http://www.kegg.jp/entry/C04805	C04805	C20H32O3	KEGG search	1884.23	1608.88	5089.37	101.635	2162.39	2003.43	160.056	151.089	938.577	111.745
217.138	217.143	-21.4502	7.3723	beta-Alanyl-L-lysine	http://www.kegg.jp/entry/C05341	C05341	C9H19N3O3	KEGG search	16499.7	2764.87	7151.59	12879.9	940.5	847.206	0	2627.48	1399.55	7119.96
161.048	161.048	0.869682	5.63547	4,8-Dihydroxyquinoline	http://www.kegg.jp/entry/C05637	C05637	C9H7NO2	KEGG search	1665.52	123.205	3455.97	79.2794	80.2038	60.7791	4.32923	117.913	71.2122	89.3554
161.048	161.048	1.27082	8.06008	Quinolin-2,8-diol	http://www.kegg.jp/entry/C06342	C06342	C9H7NO2	KEGG search	1318.14	1207.18	1493.3	110.465	489.275	251.414	6.49459	176.855	108.301	130.652
190.102	190.099	13.9584	11.5766	Propyl cinnamate	http://www.kegg.jp/entry/C06360	C06360	C12H14O2	KEGG search	539.998	237.529	1146.29	96.327	86.7555	72.0143	13.9794	49.4916	65.2968	91.1112
314.165	314.163	6.47764	13.8975	WIN VI	http://www.kegg.jp/entry/C06490	C06490	C18H22N2O3	KEGG search	1117.3	882.367	524.33	3383.76	346.675	169.212	36.1091	581.718	224.871	1635.48
414.159	414.161	-4.98188	10.4284	Diltiazem	http://www.kegg.jp/entry/C06958	C06958	C22H26N2O4S	KEGG search	843.593	1010.82	818.997	1585.47	518.91	191.145	21.2205	1208.11	229.23	1312.11
300.213	300.209	12.9472	17.4413	13-cis-Retinoic acid	http://www.kegg.jp/entry/C07058	C07058	C20H28O2	KEGG search	2365.91	1765.92	2834.85	297.097	2852.86	2110.2	891.217	430.876	765.624	350.434
208.119	208.121	-10.3848	5.69791	Pilocarpine	http://www.kegg.jp/entry/C07474	C07474	C11H16N2O2	KEGG search	4743.91	121.795	9017.57	116.215	67.8318	45.7579	2.33286	90.2217	53.7361	122.859
337.163	337.168	-14.2552	8.12398	Olopatadine	http://www.kegg.jp/entry/C07789	C07789	C21H23NO3	KEGG search	885.266	358.915	454.852	1211.46	118.337	183.227	4.99805	578.755	253.753	3676.26
218.14	218.142	-7.82807	8.92373	N,N-Dimethyl-5-methoxytryptamine	http://www.kegg.jp/entry/C08309	C08309	C13H18N2O	KEGG search	2023.93	482.296	2204.85	123.785	124.558	116.603	13.2944	87.2477	69.8309	340.644
282.26	282.256	13.3932	18.8401	(11E)-Octadecenoic acid	http://www.kegg.jp/entry/C08367	C08367	C18H34O2	KEGG search	2103.12	5062.72	7412.27	181.715	5232.43	15266.7	12339.1	110.077	4965.67	134.032
280.242	280.24	6.96057	15.6791	Stearolic acid	http://www.kegg.jp/entry/C08459	C08459	C18H32O2	KEGG search	4649.29	4349.6	6831.2	288.47	1209.11	2156.94	255.193	188.256	546.707	273.175
277.094	277.091	10.4065	8.08282	Lycomarasmine B	http://www.kegg.jp/entry/C08496	C08496	C9H15N3O7	KEGG search	1811.07	768.732	2350.27	113.534	576.555	448.074	9.32822	66.1702	54.8016	77.8783
541.306	541.304	4.16586	16.6964	Anopterine	http://www.kegg.jp/entry/C08658	C08658	C31H43NO7	KEGG search	6286.09	1861.4	12059.5	166.238	4592.25	7614.71	44.3333	174.828	2161.41	168.935
700.357	700.357	-0.219754	16.3338	Septentriodine	http://www.kegg.jp/entry/C08668	C08668	C37H52N2O11	KEGG search	2329.69	2228.47	3655.46	64.1668	1277.94	2435.94	18.9362	64.1762	599.997	58.7769
380.182	380.183	-3.29987	12.7356	Chaparrin	http://www.kegg.jp/entry/C08756	C08756	C20H28O7	KEGG search	554.989	442.901	1722.76	70.9529	263.795	1262.53	15.3225	50.2905	30.4961	58.4856
518.329	518.324	8.09071	22.509	Cucurbitacin O	http://www.kegg.jp/entry/C08803	C08803	C30H46O7	KEGG search	40.902	46.3102	47.0975	69.9762	30.636	32.4308	0	70.4278	2124.92	44.8472
516.277	516.272	8.27995	8.09671	Ajugalactone	http://www.kegg.jp/entry/C08810	C08810	C29H40O8	KEGG search	883.892	388.184	405.927	1498.05	106.847	161.14	29.3269	477.467	217.161	4227.77
484.322	484.319	5.9315	9.21744	Propapyriogenin A2	http://www.kegg.jp/entry/C08971	C08971	C30H44O5	KEGG search	115777	18454	65279	86880.4	11885.5	3652.17	8.66667	19396.4	4948.01	128373
202.102	202.099	14.4737	14.9848	Tremetone	http://www.kegg.jp/entry/C08992	C08992	C13H14O2	KEGG search	1036.53	3454.1	2806.21	109.547	1770.83	700.977	28.6212	408.659	104.766	110.021
400.265	400.261	8.35493	13.8064	Ophiobolin A	http://www.kegg.jp/entry/C09145	C09145	C25H36O4	KEGG search	2340.02	693.89	17872.6	58.6251	47.0676	72.5078	17.6476	51.32	32.1955	61.0964
334.216	334.214	5.64881	14.8285	17-Oxogrindelic acid	http://www.kegg.jp/entry/C09150	C09150	C20H30O4	KEGG search	18136.7	8196.41	24840.7	138.877	3931.81	5989.31	29.8688	240.781	2168.39	344.908
267.132	267.137	-19.4461	1.31134	Ergine	http://www.kegg.jp/entry/C09160	C09160	C16H17N3O	KEGG search	1389.4	2158.21	1397.13	6732.36	990.195	861.212	13.3584	423.516	376.427	4456.87
222.165	222.162	14.5329	6.12331	Rishitin	http://www.kegg.jp/entry/C09715	C09715	C14H22O2	KEGG search	758.019	580.885	512.805	517.967	323.408	179.923	0	577.971	192.829	1558.54
542.126	542.121	7.81522	4.15361	Isochamaejasmin	http://www.kegg.jp/entry/C09758	C09758	C30H22O10	KEGG search	62.6462	33.6382	63654.4	49.6596	34.3286	23.6653	1151.85	37.6085	34	49.9482
147.086	147.089	-22.2711	5.06429	Fagomine	http://www.kegg.jp/entry/C10144	C10144	C6H13NO3	KEGG search	3524.38	1399.98	2387.57	2211.25	1226.4	1104.48	0	1450.2	697.271	4185.37
680.208	680.205	4.84887	9.61007	Copalliferol B	http://www.kegg.jp/entry/C10252	C10252	C42H32O9	KEGG search	112.515	87.8885	119.254	65.034	75.5788	144.919	7.66667	56.0587	26.31	76.674
234.085	382.069	-632178	12.4735	1'-Acetoxychavicol acetate	http://www.kegg.jp/entry/C10426	C10426	C13H14O4	KEGG search	5991.85	3443.41	494.106	13180.6	59.7336	73.4403	15.985	138.99	64.7006	6701.56
204.11	204.115	-23.494	15.5171	4'-Hydroxy-3'-prenylacetophenone	http://www.kegg.jp/entry/C10702	C10702	C13H16O2	KEGG search	6055.38	5337.06	4074.49	7934.64	1474.48	745.269	20.7287	2807.85	311.071	8984.37
248.184	248.189	-18.3593	7.84778	Lupanine	http://www.kegg.jp/entry/C10772	C10772	C15H24N2O	KEGG search	33471.4	4361.15	11665.5	32788	1534	789.551	3.99985	2996.92	894.209	9333.24
302.261	302.261	-0.0593769	17.0581	(15:1)-Cardanol	http://www.kegg.jp/entry/C10785	C10785	C21H34O	KEGG search	389	3765.61	1040.67	676.965	2375.37	739.558	1064.69	1424.29	1162.42	460
317.272	317.272	0.704086	18.2234	Funtumine	http://www.kegg.jp/entry/C10806	C10806	C21H35NO	KEGG search	586.388	4827.95	2468.97	212.172	1533.04	2585.23	6593.01	82.4116	652.297	109.177
411.145	411.142	8.51807	9.07166	Altanserin	http://www.kegg.jp/entry/C11734	C11734	C22H22FN3O2S	KEGG search	2056.19	2065.61	591.879	78.005	449.785	272.76	14.9866	59.6401	546.416	49.2473
302.228	302.225	9.64426	18.1179	Levopimaric acid	http://www.kegg.jp/entry/C11888	C11888	C20H30O2	KEGG search	62842.8	40058.1	118127	189.915	21078.4	63481.1	24211.9	346.5	8946.32	233.946
572.333	572.335	-3.46615	11.9438	6,8a-Seco-6,8a-deoxy-5-oxoavermectin ''2b'' aglycone	http://www.kegg.jp/entry/C11953	C11953	C33H48O8	KEGG search	183.399	5024.43	244.972	2126.61	653.343	145.805	127.538	941.643	444.952	2368.92
331.178	331.178	0.00723062	10.6498	O-Methyllycorenine	http://www.kegg.jp/entry/C12241	C12241	C19H25NO4	KEGG search	2051.55	1006.11	3291.16	540.792	1005.29	3158.03	32.1109	767.649	188.911	72866.3
462.181	462.179	5.03812	10.1564	(+)-Plicamine	http://www.kegg.jp/entry/C12254	C12254	C26H26N2O6	KEGG search	776.575	708.985	412.033	1013.1	653.44	488.565	9.99458	1101.12	360.368	4112.8
202.137	202.136	6.25134	10.8501	alpha-Amylcinnamaldehyde	http://www.kegg.jp/entry/C12288	C12288	C14H18O	KEGG search	660.649	203.82	1746.8	190.481	105.383	189.342	28.846	66.9712	41.3836	2131.14
488.274	488.277	-6.77219	11.4726	Hydrocortisone butyrate propionate	http://www.kegg.jp/entry/C13358	C13358	C28H40O7	KEGG search	1276.63	594.745	834.294	1763.86	923.197	470.737	16	935.212	173.216	318.224
334.254	334.251	9.91881	14.8577	Allotetrahydrodeoxycorticosterone	http://www.kegg.jp/entry/C13713	C13713	C21H34O3	KEGG search	31572.9	17344.2	13973.3	36064.1	6288.04	3907.75	32.9833	28726	4018.58	53005.5
292.208	292.204	15.0199	13.9159	(9R,13R)-12-Oxo-phytodienoic acid	http://www.kegg.jp/entry/C13816	C13816	C18H28O3	KEGG search	3292.95	973.322	9978.21	73.9632	538.729	451.546	36.5931	71.3374	44.454	85.0489
220.033	220.029	17.1579	3.3982	2-Chloro-4,4'-biphenyldiol	http://www.kegg.jp/entry/C14191	C14191	C12H9ClO2	KEGG search	59.3254	31.6323	1886.01	48.3853	24.7677	25.6512	6.99911	31.262	33.3092	37.7877
120.09	120.094	-34.3436	6.06809	Cumene	http://www.kegg.jp/entry/C14396	C14396	C9H12	KEGG search	2649.29	912.764	981.874	2773.68	433.742	280.982	6.99384	575.941	450.203	2648.49
212.135	212.131	18.2321	10.2939	3,3'-Dimethylbenzidine	http://www.kegg.jp/entry/C14443	C14443	C14H16N2	KEGG search	301.092	161.944	472.538	79.8542	84.2498	183.898	11.375	59.9447	56.184	7056.23
266.133	266.131	9.44242	15.1414	(S)-Indenestrol A	http://www.kegg.jp/entry/C14545	C14545	C18H18O2	KEGG search	139.956	149.672	115.158	84.4188	50.0037	77.0868	42.4102	56.8674	27.9703	3616.83
322.178	322.178	0.100504	10.3317	alpha-Zearalanol	http://www.kegg.jp/entry/C14752	C14752	C18H26O5	KEGG search	1708.35	643.347	855.026	1802.38	398.894	293.864	17.5807	322.5	128.535	6430.97
296.236	296.235	3.44793	16.1563	13(S)-HODE	http://www.kegg.jp/entry/C14762	C14762	C18H32O3	KEGG search	21449	30496.4	29322.9	274.977	7087.39	9538.13	6587.77	238.544	6899.77	274.172
294.22	294.219	0.357368	15.8583	13-OxoODE	http://www.kegg.jp/entry/C14765	C14765	C18H30O3	KEGG search	61301.4	42658.8	162347	315.575	35523.7	38718.6	22037	255.634	27012.4	237.538
338.246	338.246	2.33038	15.9132	11,12-DHET	http://www.kegg.jp/entry/C14774	C14774	C20H34O4	KEGG search	2988.9	350.105	3838.71	83.9529	1599.58	2147	83.6559	77.7106	206.084	84.6534
296.236	296.235	4.58676	15.5247	9(10)-EpOME	http://www.kegg.jp/entry/C14825	C14825	C18H32O3	KEGG search	19223.2	12372.5	25243	266.635	4001.73	5715.88	1381.33	244.29	2518.13	191.668
350.222	350.226	-11.4329	3.16292	6beta-Fluoro-5alpha-hydroxypregnane-3,20-dione	http://www.kegg.jp/entry/C15071	C15071	C21H31FO3	KEGG search	870.859	155.707	418.429	237.615	158.36	381.258	19.652	217.822	168.585	4651.27
298.197	298.193	13.3848	14.8905	2,6-Dimethylhexestrol	http://www.kegg.jp/entry/C15219	C15219	C20H26O2	KEGG search	4398.56	2833.8	19608.5	756.802	1456.64	4149.96	24.2719	3034.85	334.356	1388.47
356.199	356.199	1.08575	14.7826	(17Z)-3,11-Dioxopregna-4,17(20)-dien-21-oic acid methyl ester	http://www.kegg.jp/entry/C15267	C15267	C22H28O4	KEGG search	884.891	458.959	2638.89	55.7828	297.031	997.691	21.6556	43.9491	22.2088	47.6442
318.258	318.256	5.28942	16.0049	Isopregnanolone	http://www.kegg.jp/entry/C15484	C15484	C21H34O2	KEGG search	35537.4	31567.4	20716.1	39648.3	8787.4	6449.62	236.368	23719	1889.1	53615.1
386.245	386.246	-0.876428	14.2381	12alpha-Hydroxy-3-oxochola-4,6-dienoate	http://www.kegg.jp/entry/C15569	C15569	C24H34O4	KEGG search	131.407	3744.97	720.065	4592.16	1087.3	482.015	19.3159	146.737	48.2281	4525.89
396.228	396.228	1.83952	11.0963	(9S,10S)-10-Hydroxy-9-(phosphonooxy)octadecanoate	http://www.kegg.jp/entry/C15989	C15989	C18H37O7P	KEGG search	2771.05	662.747	376.981	4267.25	319.532	167.046	15.8082	384.498	108.097	885.478
611.165	611.161	6.6016	4.44086	Delphinidin 3-O-rutinoside	http://www.kegg.jp/entry/C16315	C16315	C27H31O16	KEGG search	21.8684	16.318	19.1711	26.638	12.66	17.9966	1246.49	11.6645	9.9948	19.2697
224.146	224.141	19.6741	5.28442	(+)-7-Isomethyljasmonate	http://www.kegg.jp/entry/C16318	C16318	C13H20O3	KEGG search	1024.63	982.764	516.31	1041.78	159.628	164.801	4.99935	367.147	125.577	913.467
140.049	140.047	11.7084	0.827756	2,4,6-Trihydroxytoluene	http://www.kegg.jp/entry/C16401	C16401	C7H8O3	KEGG search	5974.58	3626.22	6436.33	12065.7	1583.93	597.638	0	1937.29	712.586	7466.62
250.164	250.168	-14.6253	6.76605	3-Hydroxylidocaine	http://www.kegg.jp/entry/C16560	C16560	C14H22N2O2	KEGG search	13301.3	2811.59	3048.19	21635.7	829.514	774.33	0	1732.93	1581.8	5714.15
250.081	250.084	-13.4282	16.5934	Citrinin	http://www.kegg.jp/entry/C16765	C16765	C13H14O5	KEGG search	3865.51	1582.17	1494.62	2130.59	452.915	239.281	28.3052	1481.49	136.395	2173.48
252.209	252.209	0.04623	15.8031	Hydnocarpic acid	http://www.kegg.jp/entry/C16795	C16795	C16H28O2	KEGG search	12676.5	30439.9	33676.9	159.289	9974.07	9332.86	4130.35	148.407	7733.17	128.227
129.022	129.025	-20.9538	0.823993	Goitrin	http://www.kegg.jp/entry/C16817	C16817	C5H7NOS	KEGG search	2682.88	1402.05	804.867	2024.1	327.025	321.757	0	249.608	316.16	1545.09
640.423	640.419	6.18168	16.1637	Mosesin 4	http://www.kegg.jp/entry/C17024	C17024	C35H60O10	KEGG search	1305.94	1512.64	2197.87	94.7878	425.397	390.889	20.906	88.6884	299.339	85.2223
250.084	250.088	-13.9878	13.2986	3-(5'-Methylthio)pentylmalic acid	http://www.kegg.jp/entry/C17223	C17223	C10H18O5S	KEGG search	47099.4	10914.4	1220.17	89690.2	135.422	90.1249	21.1179	397.484	110.525	22164.7
252.244	252.245	-3.82768	15.9273	Civetol	http://www.kegg.jp/entry/C17815	C17815	C17H32O	KEGG search	26109.7	63534.1	20155	36011	17086.8	5412.92	38.5497	23828.4	4221.8	42979.8
300.177	300.173	14.1182	15.4653	Biondinin C	http://www.kegg.jp/entry/C17850	C17850	C19H24O3	KEGG search	10545.2	9992.74	5570.41	6870.75	4128.46	2012.1	20.9903	16754.9	1068.86	15587.9
212.173	212.178	-22.2232	13.3994	cis-11-Methyl-2-dodecenoic acid	http://www.kegg.jp/entry/C18206	C18206	C13H24O2	KEGG search	3847.86	1836	2839.33	6798.6	386.732	208.884	21.6244	862.489	220.679	4438.26
577.672	577.677	-7.40529	18.2195	Bromofenofos	http://www.kegg.jp/entry/C18392	C18392	C12H7Br4O5P	KEGG search	63.6461	376.361	69.2848	3739.01	52.8927	48.9668	22.0866	51.8798	23.3515	157.347
202.108	202.107	6.45444	6.30199	Dinotefuran	http://www.kegg.jp/entry/C18509	C18509	C7H14N4O3	KEGG search	165.886	75.8088	1403.94	57.9359	60.9525	50.5145	0	57.197	34.6912	68.2383
190.134	190.139	-28.2053	5.73299	2-(Octylthio)ethanol	http://www.kegg.jp/entry/C18863	C18863	C10H22OS	KEGG search	4912.36	1892.13	4668.29	4960.18	739.424	773.607	6.33186	822.924	577.521	5623.29
326.121	326.121	-1.23884	14.8954	beta-D-Galactosyl-(1->4)-L-rhamnose	http://www.kegg.jp/entry/C19758	C19758	C12H22O10	KEGG search	3182.96	3192.86	1882.67	4324.56	360.137	232.537	15.7268	1375.64	203.512	3820.1
264.182	264.184	-7.31194	7.93175	17-Hydroxylupanine	http://www.kegg.jp/entry/C20233	C20233	C15H24N2O2	KEGG search	41815.9	5396.02	16507.3	50968.6	1777.95	1461.58	0	4103.88	3449.29	10526.7
283.128	283.132	-13.827	5.53452	Brevianamide F	http://www.kegg.jp/entry/C20563	C20563	C16H17N3O2	KEGG search	4154.54	1438.82	1962.29	6576.61	266.775	293.116	0.999953	382.916	326.082	2369.33
187.087	187.084	12.2932	7.04646	N-(3-Hydroxybutanoyl)-L-homoserine lactone	http://www.kegg.jp/entry/C21195	C21195	C8H13NO4	KEGG search	165247	74655.4	70660.7	145554	29687.3	21558.8	0	52814.1	12195.8	129508
226.116	226.12	-20.1954	9.91647	trans-12-Hydroxyjasmonic acid	http://www.kegg.jp/entry/C21385	C21385	C12H18O4	KEGG search	420.189	388.645	544.21	195.939	177.409	149.45	14.9867	283.15	88.1467	5033.03
304.239	304.24	-4.60076	18.8446	ent-2alpha,3alpha-Dihydroxyisokaurene	http://www.kegg.jp/entry/C21831	C21831	C20H32O2	KEGG search	14877.1	59416.6	47034.3	310.237	43547.7	128510	75615.8	169.055	20654.4	308.259
304.276	304.277	-1.51671	18.9178	3beta-Hydroxy-4,4-dimethylsteroid	http://www.kegg.jp/entry/C22103	C22103	C21H36O	KEGG search	23521.4	53276.1	20130.2	31408.4	40476.4	5099.1	297.412	31909.9	12609.9	70390
148.061	148.064	-17.5135	15.5194	5-Methoxybenzimidazole	http://www.kegg.jp/entry/C22450	C22450	C8H8N2O	KEGG search	2089.63	1898.91	1106.07	2733.57	804.756	421.164	20.6186	2041.93	170.927	2470.17
162.082	162.079	15.7909	15.3255	5-Methoxy-6-methylbenzimidazole	http://www.kegg.jp/entry/C22451	C22451	C9H10N2O	KEGG search	10564.4	6987.54	5921.62	5229.13	5319.75	2967.64	17.0422	8930.32	1708.22	10804.4
187.119	187.121	-11.8537	7.03517	(8S)-8-Amino-7-oxononanoate	http://www.kegg.jp/entry/C22463	C22463	C9H17NO3	KEGG search	3877.33	2392.98	1892.78	4339.86	804.406	990.882	0	2104.19	618.999	4108.38
275.173	275.173	-0.200063	4.74854	Serratamic acid	http://www.lipidmaps.org/data/LMSDRecord.php?LMID=LMFA00000002	LMFA00000002	C13H25NO5	LIPIDMAPS search	2459.55	711.157	243.544	1800.36	344.389	295.162	7.66604	326.921	1218.61	1000.01
618.395	618.398	-4.46462	19.3741	Exophilin A2	http://www.lipidmaps.org/data/LMSDRecord.php?LMID=LMFA00000049	LMFA00000049	C32H58O11	LIPIDMAPS search	2315.23	1736.23	1196.22	1799.67	272.767	122.036	28.0743	1533.5	121.123	2338.91
804.525	804.524	1.29099	23.5508	Exophilin B2	http://www.lipidmaps.org/data/LMSDRecord.php?LMID=LMFA00000050	LMFA00000050	C42H76O14	LIPIDMAPS search	39.0881	53.3427	42.111	1294.15	50.2987	30.9475	0	55.5833	15.6412	31.1882
314.286	314.282	11.8896	15.1707	3-Hydroxy-11-methyl-stearic acid	http://www.lipidmaps.org/data/LMSDRecord.php?LMID=LMFA01020407	LMFA01020407	C19H38O3	LIPIDMAPS search	20281.6	11872.2	9365.84	20585.8	3147.91	1563.48	33.8492	8714.52	2100.93	42263.9
278.228	278.225	11.8197	18.2203	6,10,14-octadecatrienoic acid	http://www.lipidmaps.org/data/LMSDRecord.php?LMID=LMFA01030142	LMFA01030142	C18H30O2	LIPIDMAPS search	170.168	206.936	267.743	102.627	1688.45	799.393	345.759	100.495	124.621	103.448
276.21	276.209	4.3971	14.9172	beta-parinaric acid	http://www.lipidmaps.org/data/LMSDRecord.php?LMID=LMFA01030171	LMFA01030171	C18H28O2	LIPIDMAPS search	38720.9	18449.1	51026	2369.13	6255.5	7182.98	36.5437	4086.02	3145.89	3678.7
332.268	332.272	-10.1713	16.2007	4,7,10,13-docosatetraenoic acid	http://www.lipidmaps.org/data/LMSDRecord.php?LMID=LMFA01030177	LMFA01030177	C22H36O2	LIPIDMAPS search	1296.82	485.877	360.431	3202.83	161.601	163.692	465.874	422.982	93.8399	853.584
210.159	210.162	-12.7172	12.0069	3E,5E-tridecadienoic acid	http://www.lipidmaps.org/data/LMSDRecord.php?LMID=LMFA01030244	LMFA01030244	C13H22O2	LIPIDMAPS search	2291.88	778.964	2378.31	1728.58	235.863	288.592	17.3176	315.937	160.162	1092.54
294.258	294.256	8.88929	13.3902	10E,13E-nonadecadienoic acid	http://www.lipidmaps.org/data/LMSDRecord.php?LMID=LMFA01030365	LMFA01030365	C19H34O2	LIPIDMAPS search	7611.03	2866.1	6232.15	7171.32	1218.39	363.17	29.221	3995.57	776.643	6592.49
154.102	154.099	14.4547	13.5703	2Z,4E-nonadienoic acid	http://www.lipidmaps.org/data/LMSDRecord.php?LMID=LMFA01030449	LMFA01030449	C9H14O2	LIPIDMAPS search	1191.85	365.14	2657.36	129.106	182.629	174.026	38.6423	126.304	45.2814	132.084
148.072	148.074	-10.3609	11.3975	Mevalonic acid	http://www.lipidmaps.org/data/LMSDRecord.php?LMID=LMFA01050352	LMFA01050352	C6H12O4	LIPIDMAPS search	5355.8	4904.93	3504.13	5124.64	3360.5	1400.53	10.5574	5988.04	1591.69	21260.3
340.301	340.298	9.51835	18.9473	3-oxo-heneicosanoic acid	http://www.lipidmaps.org/data/LMSDRecord.php?LMID=LMFA01060137	LMFA01060137	C21H40O3	LIPIDMAPS search	521.843	7206.83	2179.4	177.498	2121.56	8788.05	4803.85	86.4425	113.819	137.674
290.192	290.188	12.5757	12.8972	5,6-Epoxyoctadeca-7,9-diynoic acid	http://www.lipidmaps.org/data/LMSDRecord.php?LMID=LMFA01070030	LMFA01070030	C18H26O3	LIPIDMAPS search	769.869	531.131	1546.85	47.5135	114.686	173.279	35.7731	56.7461	34.0105	463.59
362.186	362.182	11.7093	7.62636	12-bromo-octadecanoic acid	http://www.lipidmaps.org/data/LMSDRecord.php?LMID=LMFA01090013	LMFA01090013	C18H35BrO2	LIPIDMAPS search	287.719	123.279	412.785	114.679	107.136	229.004	0	117.361	57.7423	6974.2
274.235	274.231	15.5571	15.5179	2-fluoro-palmitic acid	http://www.lipidmaps.org/data/LMSDRecord.php?LMID=LMFA01090041	LMFA01090041	C16H31O2F	LIPIDMAPS search	6143.37	1443.2	3253.84	4389.54	830.178	445.818	15.1074	1228.11	193.065	9260.39
[truncated: 87 more rows]

## Sheet: Table S9
Table S9. Unique metabolites differentially accumulated in pearl millet genotypes at 10 days of accelerated aging.
[truncated: 68 more rows]

## Sheet: Table S10
Table S10. Unique metabolites differentially accumulated in pearl millet genotypes at 24 days of accelerated aging.
[truncated: 287 more rows]
